# Supplementary material for: In vitro efficacy of essential oils against Sarcoptes scabiei
Source: Sci Rep. 2022 May 3;12:7176. doi: 10.1038/s41598-022-11176-x (PMC9065015; doi:10.1038/s41598-022-11176-x)
Supplement: Supplementary file 1 — Supplementary Information 1. [file 41598_2022_11176_MOESM1_ESM.xlsx]

## Sheet: Feuil1
Title: Individual status of each mite tested during the fumigation assay
Legend: EOs: Essential Oils; Evaluation was performed at different time points (in min); Status of mites: dead = 1; alive = 0
EOs	Concentration (%)	Scabies	Time point (min)	Survival (dead = 1/alive =0)
TNERV	0.05	1	30	1
TNERV	0.05	2	90	1
TNERV	0.05	3	90	1
TNERV	0.05	4	90	1
TNERV	0.05	5	90	1
TNERV	0.05	6	120	1
TNERV	0.05	7	120	1
TNERV	0.05	8	120	1
TNERV	0.05	9	120	1
TNERV	0.05	10	120	1
TNERV	0.05	11	150	1
TNERV	0.05	12	150	1
TNERV	0.05	13	150	1
TNERV	0.05	14	150	1
TNERV	0.05	15	150	1
TNERV	0.05	16	150	1
TNERV	0.05	17	180	1
TNERV	0.05	18	300	1
TNERV	0.05	19	300	1
TNERV	0.05	20	300	1
TNERV	0.05	21	300	1
TNERV	0.05	22	300	1
TNERV	0.05	23	360	0
TNERV	0.05	24	360	0
TNERV	0.05	25	360	0
TNERV	0.05	26	360	0
TNERV	0.05	27	360	0
TNERV	0.05	28	360	0
TNERV	0.05	29	360	0
TNERV	0.05	30	360	0
TNERV	0.05	31	360	0
TNERV	0.05	32	360	0
TNERV	0.05	33	360	0
TNERV	0.05	34	360	0
TNERV	0.05	35	360	0
TNERV	0.05	36	360	0
TNERV	0.05	37	360	0
TNERV	0.05	38	360	0
TNERV	0.05	39	360	0
TNERV	0.05	40	360	0
TNERV	0.05	41	360	0
TNERV	0.05	42	360	0
TNERV	0.05	43	360	0
TNERV	0.05	44	360	0
TNERV	0.05	45	360	0
TNERV	0.05	46	360	0
TNERV	0.05	47	360	0
TNERV	0.05	48	360	0
TNERV	0.05	49	360	0
TNERV	0.05	50	360	0
TNERV	0.05	51	360	0
TNERV	0.05	52	360	0
TNERV	0.05	53	360	0
TNERV	0.05	54	360	0
TNERV	0.05	55	360	0
TNERV	0.05	56	360	0
TNERV	0.05	57	360	0
TNERV	0.05	58	360	0
TNERV	0.05	59	360	0
TNERV	0.05	60	360	0
TNERV	0.05	61	360	0
TNERV	0.05	62	360	0
TNERV	0.05	63	360	0
TNERV	0.05	64	360	0
TNERV	0.05	65	360	0
TNERV	0.05	66	360	0
TNERV	0.05	67	360	0
TNERV	0.05	68	360	0
TNERV	0.05	69	360	0
TNERV	0.05	70	360	0
TNERV	0.05	71	360	0
TNERV	0.05	72	360	0
TNERV	0.05	73	360	0
TNERV	0.05	74	360	0
TNERV	0.05	75	360	0
TNERV	0.05	76	360	0
TNERV	0.05	77	360	0
TNERV	0.05	78	360	0
TNERV	0.05	79	360	0
TNERV	0.05	80	360	0
TNERV	0.05	81	360	0
TNERV	0.05	82	360	0
TNERV	0.05	83	360	0
TNERV	0.05	84	360	0
TNERV	0.05	85	360	0
TNERV	0.05	86	360	0
TNERV	0.05	87	360	0
MAD02	0.05	1	30	1
MAD02	0.05	2	30	1
MAD02	0.05	3	30	1
MAD02	0.05	4	30	1
MAD02	0.05	5	30	1
MAD02	0.05	6	30	1
MAD02	0.05	7	30	1
MAD02	0.05	8	30	1
MAD02	0.05	9	30	1
MAD02	0.05	10	30	1
MAD02	0.05	11	30	1
MAD02	0.05	12	30	1
MAD02	0.05	13	30	1
MAD02	0.05	14	30	1
MAD02	0.05	15	30	1
MAD02	0.05	16	30	1
MAD02	0.05	17	30	1
MAD02	0.05	18	30	1
MAD02	0.05	19	30	1
MAD02	0.05	20	30	1
MAD02	0.05	21	30	1
MAD02	0.05	22	30	1
MAD02	0.05	23	30	1
MAD02	0.05	24	30	1
MAD02	0.05	25	30	1
MAD02	0.05	26	30	1
MAD02	0.05	27	30	1
MAD02	0.05	28	30	1
MAD02	0.05	29	30	1
MAD02	0.05	30	30	1
MAD02	0.05	31	30	1
MAD02	0.05	32	30	1
MAD02	0.05	33	30	1
MAD02	0.05	34	30	1
MAD02	0.05	35	30	1
MAD02	0.05	36	30	1
MAD02	0.05	37	30	1
MAD02	0.05	38	30	1
MAD02	0.05	39	30	1
MAD02	0.05	40	30	1
MAD02	0.05	41	30	1
MAD02	0.05	42	30	1
VA02	0.05	1	15	1
VA02	0.05	2	15	1
VA02	0.05	3	30	1
VA02	0.05	4	30	1
VA02	0.05	5	180	1
VA02	0.05	6	180	1
VA02	0.05	7	180	1
VA02	0.05	8	180	1
VA02	0.05	9	180	1
VA02	0.05	10	180	1
VA02	0.05	11	180	1
VA02	0.05	12	180	1
VA02	0.05	13	360	0
VA02	0.05	14	360	0
VA02	0.05	15	360	0
VA02	0.05	16	360	0
VA02	0.05	17	360	0
VA02	0.05	18	360	0
VA02	0.05	19	360	0
VA02	0.05	20	360	0
VA02	0.05	21	360	0
VA02	0.05	22	360	0
VA02	0.05	23	360	0
VA02	0.05	24	360	0
VA02	0.05	25	360	0
VA02	0.05	26	360	0
VA02	0.05	27	360	0
VA02	0.05	28	360	0
VA02	0.05	29	360	0
VA02	0.05	30	360	0
VA02	0.05	31	360	0
VA02	0.05	32	360	0
VA02	0.05	33	360	0
VA02	0.05	34	360	0
VA03	0.05	1	45	1
VA03	0.05	2	45	1
VA03	0.05	3	90	1
VA03	0.05	4	90	1
VA03	0.05	5	90	1
VA03	0.05	6	90	1
VA03	0.05	7	90	1
VA03	0.05	8	120	1
VA03	0.05	9	120	1
VA03	0.05	10	120	1
VA03	0.05	11	120	1
VA03	0.05	12	120	1
VA03	0.05	13	120	1
VA03	0.05	14	120	1
VA03	0.05	15	120	1
VA03	0.05	16	180	1
VA03	0.05	17	180	1
VA03	0.05	18	180	1
VA03	0.05	19	180	1
VA03	0.05	20	180	1
VA03	0.05	21	180	1
VA03	0.05	22	180	1
VA03	0.05	23	180	1
VA03	0.05	24	180	1
VA03	0.05	25	180	1
VA03	0.05	26	180	1
VA03	0.05	27	180	1
VA03	0.05	28	180	1
VA03	0.05	29	180	1
VA03	0.05	30	180	1
VA03	0.05	31	180	1
VA03	0.05	32	180	1
VA03	0.05	33	180	1
VA06	0.05	1	30	1
VA06	0.05	2	30	1
VA06	0.05	3	30	1
VA06	0.05	4	30	1
VA06	0.05	5	30	1
VA06	0.05	6	30	1
VA06	0.05	7	30	1
VA06	0.05	8	30	1
VA06	0.05	9	30	1
VA06	0.05	10	30	1
VA06	0.05	11	30	1
VA06	0.05	12	30	1
VA06	0.05	13	30	1
VA06	0.05	14	30	1
VA06	0.05	15	30	1
VA06	0.05	16	30	1
VA06	0.05	17	30	1
VA06	0.05	18	30	1
VA06	0.05	19	30	1
VA06	0.05	20	30	1
VA06	0.05	21	30	1
VA06	0.05	22	30	1
VA06	0.05	23	30	1
VA06	0.05	24	30	1
VA06	0.05	25	60	1
VA06	0.05	26	60	1
VA06	0.05	27	60	1
VA06	0.05	28	60	1
VA06	0.05	29	60	1
VA06	0.05	30	60	1
VA06	0.05	31	60	1
VA06	0.05	32	60	1
VA08	0.05	1	30	1
VA08	0.05	2	30	1
VA08	0.05	3	30	1
VA08	0.05	4	30	1
VA08	0.05	5	30	1
VA08	0.05	6	30	1
VA08	0.05	7	30	1
VA08	0.05	8	45	1
VA08	0.05	9	45	1
VA08	0.05	10	45	1
VA08	0.05	11	45	1
VA08	0.05	12	90	1
VA08	0.05	13	90	1
VA08	0.05	14	90	1
VA08	0.05	15	90	1
VA08	0.05	16	90	1
VA08	0.05	17	90	1
VA08	0.05	18	90	1
VA08	0.05	19	90	1
VA08	0.05	20	90	1
VA08	0.05	21	90	1
VA08	0.05	22	90	1
VA08	0.05	23	360	0
VA08	0.05	24	360	0
VA08	0.05	25	360	0
VA08	0.05	26	360	0
VA08	0.05	27	360	0
VA08	0.05	28	360	0
VA08	0.05	29	360	0
VA08	0.05	30	360	0
VA08	0.05	31	360	0
VA08	0.05	32	360	0
VA08	0.05	33	360	0
VA08	0.05	34	360	0
VA09	0.05	1	15	1
VA09	0.05	2	15	1
VA09	0.05	3	15	1
VA09	0.05	4	15	1
VA09	0.05	5	15	1
VA09	0.05	6	15	1
VA09	0.05	7	15	1
VA09	0.05	8	15	1
VA09	0.05	9	15	1
VA09	0.05	10	15	1
VA09	0.05	11	15	1
VA09	0.05	12	15	1
VA09	0.05	13	15	1
VA09	0.05	14	15	1
VA09	0.05	15	15	1
VA09	0.05	16	15	1
VA09	0.05	17	15	1
VA09	0.05	18	15	1
VA09	0.05	19	15	1
VA09	0.05	20	15	1
VA09	0.05	21	15	1
VA09	0.05	22	15	1
VA09	0.05	23	15	1
VA09	0.05	24	15	1
VA09	0.05	25	15	1
VA09	0.05	26	15	1
VA09	0.05	27	15	1
VA09	0.05	28	15	1
VA09	0.05	29	15	1
VA09	0.05	30	15	1
VA09	0.05	31	15	1
VA09	0.05	32	15	1
VA09	0.05	33	15	1
VA09	0.05	34	15	1
VA09	0.05	35	15	1
VA09	0.05	36	15	1
VA09	0.05	37	15	1
VA09	0.05	38	15	1
VA12	0.05	1	120	1
VA12	0.05	2	120	1
VA12	0.05	3	120	1
VA12	0.05	4	180	1
VA12	0.05	5	180	1
VA12	0.05	6	180	1
VA12	0.05	7	180	1
VA12	0.05	8	180	1
VA12	0.05	9	180	1
VA12	0.05	10	180	1
VA12	0.05	11	180	1
VA12	0.05	12	180	1
VA12	0.05	13	360	0
VA12	0.05	14	360	0
VA12	0.05	15	360	0
VA12	0.05	16	360	0
VA12	0.05	17	360	0
VA12	0.05	18	360	0
VA12	0.05	19	360	0
VA12	0.05	20	360	0
VA12	0.05	21	360	0
VA12	0.05	22	360	0
VA12	0.05	23	360	0
VA12	0.05	24	360	0
VA12	0.05	25	360	0
VA12	0.05	26	360	0
VA12	0.05	27	360	0
VA12	0.05	28	360	0
VA12	0.05	29	360	0
VA12	0.05	30	360	0
VA12	0.05	31	360	0
VA12	0.05	32	360	0
VA12	0.05	33	360	0
VA12	0.05	34	360	0
VA12	0.05	35	360	0
VA12	0.05	36	360	0
VA12	0.05	37	360	0
VA12	0.05	38	360	0
VA12	0.05	39	360	0
VA12	0.05	40	360	0
VA13	0.05	1	15	1
VA13	0.05	2	30	1
VA13	0.05	3	30	1
VA13	0.05	4	30	1
VA13	0.05	5	30	1
VA13	0.05	6	30	1
VA13	0.05	7	30	1
VA13	0.05	8	30	1
VA13	0.05	9	30	1
VA13	0.05	10	30	1
VA13	0.05	11	30	1
VA13	0.05	12	30	1
VA13	0.05	13	30	1
VA13	0.05	14	30	1
VA13	0.05	15	30	1
VA13	0.05	16	30	1
VA13	0.05	17	30	1
VA13	0.05	18	30	1
VA13	0.05	19	30	1
VA13	0.05	20	30	1
VA13	0.05	21	60	1
VA13	0.05	22	60	1
VA13	0.05	23	60	1
VA13	0.05	24	60	1
VA13	0.05	25	60	1
VA13	0.05	26	60	1
VA13	0.05	27	120	1
VA13	0.05	28	120	1
VA13	0.05	29	120	1
VA13	0.05	30	120	1
VA13	0.05	31	120	1
VA13	0.05	32	360	0
VA13	0.05	33	360	0
VA13	0.05	34	360	0
VA13	0.05	35	360	0
VA13	0.05	36	360	0
VA13	0.05	37	360	0
VA13	0.05	38	360	0
VA13	0.05	39	360	0
VA13	0.05	40	360	0
VA13	0.05	41	360	0
VA14	0.05	1	15	1
VA14	0.05	2	15	1
VA14	0.05	3	15	1
VA14	0.05	4	15	1
VA14	0.05	5	15	1
VA14	0.05	6	15	1
VA14	0.05	7	15	1
VA14	0.05	8	15	1
VA14	0.05	9	15	1
VA14	0.05	10	15	1
VA14	0.05	11	15	1
VA14	0.05	12	15	1
VA14	0.05	13	15	1
VA14	0.05	14	15	1
VA14	0.05	15	15	1
VA14	0.05	16	15	1
VA14	0.05	17	15	1
VA14	0.05	18	15	1
VA14	0.05	19	15	1
VA14	0.05	20	15	1
VA14	0.05	21	15	1
VA14	0.05	22	15	1
VA14	0.05	23	30	1
VA14	0.05	24	30	1
VA14	0.05	25	30	1
VA14	0.05	26	30	1
VA14	0.05	27	30	1
VA14	0.05	28	30	1
VA14	0.05	29	30	1
VA14	0.05	30	30	1
VA14	0.05	31	30	1
VA14	0.05	32	30	1
VA14	0.05	33	30	1
VA14	0.05	34	30	1
VA14	0.05	35	30	1
VA14	0.05	36	30	1
VA15	0.05	1	120	1
VA15	0.05	2	360	0
VA15	0.05	3	360	0
VA15	0.05	4	360	0
VA15	0.05	5	360	0
VA15	0.05	6	360	0
VA15	0.05	7	360	0
VA15	0.05	8	360	0
VA15	0.05	9	360	0
VA15	0.05	10	360	0
VA15	0.05	11	360	0
VA15	0.05	12	360	0
VA15	0.05	13	360	0
VA15	0.05	14	360	0
VA15	0.05	15	360	0
VA15	0.05	16	360	0
VA15	0.05	17	360	0
VA15	0.05	18	360	0
VA15	0.05	19	360	0
VA15	0.05	20	360	0
VA15	0.05	21	360	0
VA15	0.05	22	360	0
VA15	0.05	23	360	0
VA15	0.05	24	360	0
VA15	0.05	25	360	0
VA15	0.05	26	360	0
VA15	0.05	27	360	0
VA15	0.05	28	360	0
VA15	0.05	29	360	0
VA15	0.05	30	360	0
VA16	0.05	1	180	1
VA16	0.05	2	180	1
VA16	0.05	3	180	1
VA16	0.05	4	180	1
VA16	0.05	5	180	1
VA16	0.05	6	180	1
VA16	0.05	7	180	1
VA16	0.05	8	180	1
VA16	0.05	9	180	1
VA16	0.05	10	180	1
VA16	0.05	11	180	1
VA16	0.05	12	180	1
VA16	0.05	13	240	1
VA16	0.05	14	240	1
VA16	0.05	15	240	1
VA16	0.05	16	240	1
VA16	0.05	17	240	1
VA16	0.05	18	240	1
VA16	0.05	19	360	0
VA16	0.05	20	360	0
VA16	0.05	21	360	0
VA16	0.05	22	360	0
VA16	0.05	23	360	0
VA16	0.05	24	360	0
VA16	0.05	25	360	0
VA16	0.05	26	360	0
VA16	0.05	27	360	0
VA16	0.05	28	360	0
VA16	0.05	29	360	0
VA16	0.05	30	360	0
VA16	0.05	31	360	0
VA16	0.05	32	360	0
VA16	0.05	33	360	0
VA16	0.05	34	360	0
VA16	0.05	35	360	0
VA16	0.05	36	360	0
VA16	0.05	37	360	0
VA16	0.05	38	360	0
VA16	0.05	39	360	0
VA16	0.05	40	360	0
VA16	0.05	41	360	0
VA16	0.05	42	360	0
VA16	0.05	43	360	0
VA16	0.05	44	360	0
VA16	0.05	45	360	0
VA16	0.05	46	360	0
VA16	0.05	47	360	0
VA16	0.05	48	360	0
VA16	0.05	49	360	0
VA16	0.05	50	360	0
VA16	0.05	51	360	0
VA16	0.05	52	360	0
VA16	0.05	53	360	0
VA16	0.05	54	360	0
VA16	0.05	55	360	0
VA16	0.05	56	360	0
VA16	0.05	57	360	0
VA16	0.05	58	360	0
VA16	0.05	59	360	0
VA16	0.05	60	360	0
VA16	0.05	61	360	0
VA16	0.05	62	360	0
VA16	0.05	63	360	0
VA17	0.05	1	300	1
VA17	0.05	2	300	1
VA17	0.05	3	300	1
VA17	0.05	4	360	0
VA17	0.05	5	360	0
VA17	0.05	6	360	0
VA17	0.05	7	360	0
VA17	0.05	8	360	0
VA17	0.05	9	360	0
VA17	0.05	10	360	0
VA17	0.05	11	360	0
VA17	0.05	12	360	0
VA17	0.05	13	360	0
VA17	0.05	14	360	0
VA17	0.05	15	360	0
VA17	0.05	16	360	0
VA17	0.05	17	360	0
VA17	0.05	18	360	0
VA17	0.05	19	360	0
VA17	0.05	20	360	0
VA17	0.05	21	360	0
VA17	0.05	22	360	0
VA17	0.05	23	360	0
VA17	0.05	24	360	0
VA17	0.05	25	360	0
VA17	0.05	26	360	0
VA17	0.05	27	360	0
VA17	0.05	28	360	0
VA17	0.05	29	360	0
VA19	0.05	1	15	1
VA19	0.05	2	15	1
VA19	0.05	3	15	1
VA19	0.05	4	15	1
VA19	0.05	5	15	1
VA19	0.05	6	15	1
VA19	0.05	7	15	1
VA19	0.05	8	15	1
VA19	0.05	9	15	1
VA19	0.05	10	15	1
VA19	0.05	11	15	1
VA19	0.05	12	15	1
VA19	0.05	13	15	1
VA19	0.05	14	15	1
VA19	0.05	15	15	1
VA19	0.05	16	15	1
VA19	0.05	17	15	1
VA19	0.05	18	15	1
VA19	0.05	19	15	1
VA19	0.05	20	15	1
VA19	0.05	21	15	1
VA19	0.05	22	15	1
VA19	0.05	23	15	1
VA19	0.05	24	15	1
VA19	0.05	25	15	1
VA19	0.05	26	15	1
VA19	0.05	27	15	1
VA19	0.05	28	15	1
VA19	0.05	29	15	1
VA19	0.05	30	15	1
VA19	0.05	31	15	1
VA19	0.05	32	15	1
VA19	0.05	33	15	1
VA19	0.05	34	15	1
VA19	0.05	35	15	1
VA19	0.05	36	15	1
VA19	0.05	37	15	1
VA19	0.05	38	15	1
VA19	0.05	39	15	1
VA19	0.05	40	15	1
VA19	0.05	41	15	1
VA19	0.05	42	15	1
VA19	0.05	43	15	1
VA20	0.05	1	60	1
VA20	0.05	2	60	1
VA20	0.05	3	60	1
VA20	0.05	4	60	1
VA20	0.05	5	60	1
VA20	0.05	6	60	1
VA20	0.05	7	60	1
VA20	0.05	8	60	1
VA20	0.05	9	60	1
VA20	0.05	10	60	1
VA20	0.05	11	60	1
VA20	0.05	12	60	1
VA20	0.05	13	60	1
VA20	0.05	14	60	1
VA20	0.05	15	120	1
VA20	0.05	16	120	1
VA20	0.05	17	120	1
VA20	0.05	18	120	1
VA20	0.05	19	120	1
VA20	0.05	20	120	1
VA20	0.05	21	120	1
VA20	0.05	22	120	1
VA20	0.05	23	120	1
VA20	0.05	24	180	1
VA20	0.05	25	180	1
VA20	0.05	26	180	1
VA20	0.05	27	180	1
VA20	0.05	28	180	1
VA20	0.05	29	240	1
VA20	0.05	30	240	1
VA20	0.05	31	240	1
VA20	0.05	32	240	1
VA20	0.05	33	360	0
VA20	0.05	34	360	0
VA20	0.05	35	360	0
VA20	0.05	36	360	0
VA20	0.05	37	360	0
VA20	0.05	38	360	0
VA20	0.05	39	360	0
VA20	0.05	40	360	0
VA20	0.05	41	360	0
VA20	0.05	42	360	0
VA20	0.05	43	360	0
VA20	0.05	44	360	0
VA20	0.05	45	360	0
VA22	0.05	1	15	1
VA22	0.05	2	15	1
VA22	0.05	3	15	1
VA22	0.05	4	15	1
VA22	0.05	5	15	1
VA22	0.05	6	15	1
VA22	0.05	7	15	1
VA22	0.05	8	15	1
VA22	0.05	9	15	1
VA22	0.05	10	15	1
VA22	0.05	11	15	1
VA22	0.05	12	15	1
VA22	0.05	13	15	1
VA22	0.05	14	15	1
VA22	0.05	15	15	1
VA22	0.05	16	15	1
VA22	0.05	17	15	1
VA22	0.05	18	15	1
VA22	0.05	19	15	1
VA22	0.05	20	15	1
VA22	0.05	21	15	1
VA22	0.05	22	15	1
VA22	0.05	23	15	1
VA22	0.05	24	15	1
VA22	0.05	25	15	1
VA22	0.05	26	15	1
VA22	0.05	27	15	1
VA22	0.05	28	15	1
VA22	0.05	29	15	1
VA22	0.05	30	15	1
VA22	0.05	31	15	1
VA22	0.05	32	15	1
VA22	0.05	33	15	1
VA22	0.05	34	15	1
VA22	0.05	35	15	1
VA22	0.05	36	15	1
VA22	0.05	37	15	1
VA22	0.05	38	15	1
VA22	0.05	39	15	1
VA22	0.05	40	15	1
VA22	0.05	41	15	1
VA22	0.05	42	15	1
VA22	0.05	43	15	1
VA22	0.05	44	15	1
VA22	0.05	45	15	1
VA22	0.05	46	15	1
VA22	0.05	47	15	1
VA22	0.05	48	15	1
VA22	0.05	49	15	1
VA23	0.05	1	10	1
VA23	0.05	2	10	1
VA23	0.05	3	10	1
VA23	0.05	4	10	1
VA23	0.05	5	10	1
VA23	0.05	6	10	1
VA23	0.05	7	10	1
VA23	0.05	8	10	1
VA23	0.05	9	10	1
VA23	0.05	10	10	1
VA23	0.05	11	10	1
VA23	0.05	12	10	1
VA23	0.05	13	10	1
VA23	0.05	14	10	1
VA23	0.05	15	10	1
VA23	0.05	16	10	1
VA23	0.05	17	10	1
VA23	0.05	18	10	1
VA23	0.05	19	10	1
VA23	0.05	20	10	1
VA23	0.05	21	10	1
VA23	0.05	22	10	1
VA23	0.05	23	10	1
VA23	0.05	24	10	1
VA23	0.05	25	10	1
VA23	0.05	26	10	1
VA23	0.05	27	10	1
VA23	0.05	28	10	1
VA23	0.05	29	10	1
VA23	0.05	30	10	1
VA23	0.05	31	10	1
VA23	0.05	32	10	1
VA23	0.05	33	10	1
VA23	0.05	34	10	1
VA23	0.05	35	10	1
VA23	0.05	36	10	1
VA23	0.05	37	10	1
VA23	0.05	38	10	1
VA23	0.05	39	10	1
VA24	0.05	1	90	1
VA24	0.05	2	90	1
VA24	0.05	3	90	1
VA24	0.05	4	90	1
VA24	0.05	5	240	1
VA24	0.05	6	240	1
VA24	0.05	7	240	1
VA24	0.05	8	240	1
VA24	0.05	9	240	1
VA24	0.05	10	240	1
VA24	0.05	11	240	1
VA24	0.05	12	240	1
VA24	0.05	13	240	1
VA24	0.05	14	240	1
VA24	0.05	15	240	1
VA24	0.05	16	240	1
VA24	0.05	17	360	0
VA24	0.05	18	360	0
VA24	0.05	19	360	0
VA24	0.05	20	360	0
VA24	0.05	21	360	0
VA24	0.05	22	360	0
VA24	0.05	23	360	0
VA24	0.05	24	360	0
VA24	0.05	25	360	0
VA24	0.05	26	360	0
VA24	0.05	27	360	0
VA24	0.05	28	360	0
VA24	0.05	29	360	0
VA24	0.05	30	360	0
VA24	0.05	31	360	0
VA24	0.05	32	360	0
VA24	0.05	33	360	0
VA24	0.05	34	360	0
VA26	0.05	1	30	1
VA26	0.05	2	30	1
VA26	0.05	3	30	1
VA26	0.05	4	30	1
VA26	0.05	5	30	1
VA26	0.05	6	30	1
VA26	0.05	7	30	1
VA26	0.05	8	30	1
VA26	0.05	9	30	1
VA26	0.05	10	30	1
VA26	0.05	11	30	1
VA26	0.05	12	30	1
VA26	0.05	13	30	1
VA26	0.05	14	30	1
VA26	0.05	15	30	1
VA26	0.05	16	45	1
VA26	0.05	17	45	1
VA26	0.05	18	45	1
VA26	0.05	19	45	1
VA26	0.05	20	45	1
VA26	0.05	21	45	1
VA26	0.05	22	45	1
VA26	0.05	23	45	1
VA26	0.05	24	45	1
VA26	0.05	25	45	1
VA26	0.05	26	45	1
VA26	0.05	27	45	1
VA26	0.05	28	45	1
VA26	0.05	29	45	1
VA26	0.05	30	45	1
VA26	0.05	31	60	1
VA26	0.05	32	60	1
VA26	0.05	33	60	1
VA26	0.05	34	60	1
VA26	0.05	35	60	1
VA26	0.05	36	60	1
VA26	0.05	37	60	1
VA26	0.05	38	60	1
VA26	0.05	39	60	1
VA26	0.05	40	60	1
VA26	0.05	41	60	1
VA26	0.05	42	60	1
VA26	0.05	43	60	1
VA26	0.05	44	60	1
VA26	0.05	45	60	1
VA26	0.05	46	60	1
VA26	0.05	47	60	1
VA26	0.05	48	60	1
VA27	0.05	1	30	1
VA27	0.05	2	30	1
VA27	0.05	3	30	1
VA27	0.05	4	30	1
VA27	0.05	5	30	1
VA27	0.05	6	30	1
VA27	0.05	7	30	1
VA27	0.05	8	30	1
VA27	0.05	9	30	1
VA27	0.05	10	30	1
VA27	0.05	11	30	1
VA27	0.05	12	45	1
VA27	0.05	13	45	1
VA27	0.05	14	45	1
VA27	0.05	15	45	1
VA27	0.05	16	45	1
VA27	0.05	17	45	1
VA27	0.05	18	45	1
VA27	0.05	19	45	1
VA27	0.05	20	45	1
VA27	0.05	21	45	1
VA27	0.05	22	45	1
VA27	0.05	23	45	1
VA27	0.05	24	45	1
VA27	0.05	25	45	1
VA27	0.05	26	45	1
VA27	0.05	27	45	1
VA27	0.05	28	45	1
VA27	0.05	29	45	1
VA27	0.05	30	45	1
VA27	0.05	31	45	1
VA27	0.05	32	45	1
VA27	0.05	33	45	1
VA27	0.05	34	45	1
VA27	0.05	35	45	1
VA27	0.05	36	45	1
VA27	0.05	37	60	1
VA27	0.05	38	60	1
VA27	0.05	39	60	1
VA27	0.05	40	60	1
VA27	0.05	41	60	1
VA27	0.05	42	60	1
VA27	0.05	43	60	1
VA27	0.05	44	60	1
VA27	0.05	45	60	1
VA27	0.05	46	60	1
VA27	0.05	47	60	1
VA27	0.05	48	60	1
VA27	0.05	49	60	1
VA27	0.05	50	60	1
VA28	0.05	1	30	1
VA28	0.05	2	30	1
VA28	0.05	3	30	1
VA28	0.05	4	30	1
VA28	0.05	5	30	1
VA28	0.05	6	30	1
VA28	0.05	7	30	1
VA28	0.05	8	30	1
VA28	0.05	9	30	1
VA28	0.05	10	30	1
VA28	0.05	11	30	1
VA28	0.05	12	30	1
VA28	0.05	13	30	1
VA28	0.05	14	30	1
VA28	0.05	15	45	1
VA28	0.05	16	45	1
VA28	0.05	17	45	1
VA28	0.05	18	45	1
VA28	0.05	19	45	1
VA28	0.05	20	45	1
VA28	0.05	21	45	1
VA28	0.05	22	45	1
VA28	0.05	23	45	1
VA28	0.05	24	45	1
VA28	0.05	25	45	1
VA28	0.05	26	45	1
VA28	0.05	27	60	1
VA28	0.05	28	60	1
VA28	0.05	29	60	1
VA28	0.05	30	60	1
VA28	0.05	31	60	1
VA28	0.05	32	60	1
VA28	0.05	33	60	1
VA28	0.05	34	60	1
VA28	0.05	35	60	1
VA28	0.05	36	60	1
VA28	0.05	37	60	1
VA28	0.05	38	60	1
VA28	0.05	39	60	1
VA28	0.05	40	60	1
VA28	0.05	41	60	1
VA28	0.05	42	60	1
VA28	0.05	43	60	1
VA28	0.05	44	60	1
VA28	0.05	45	60	1
VA28	0.05	46	90	1
VA28	0.05	47	90	1
VA28	0.05	48	90	1
VA28	0.05	49	90	1
VA28	0.05	50	90	1
VA29	0.05	1	30	1
VA29	0.05	2	30	1
VA29	0.05	3	30	1
VA29	0.05	4	30	1
VA29	0.05	5	30	1
VA29	0.05	6	30	1
VA29	0.05	7	30	1
VA29	0.05	8	30	1
VA29	0.05	9	30	1
VA29	0.05	10	30	1
VA29	0.05	11	30	1
VA29	0.05	12	30	1
VA29	0.05	13	30	1
VA29	0.05	14	45	1
VA29	0.05	15	45	1
VA29	0.05	16	45	1
VA29	0.05	17	45	1
VA29	0.05	18	45	1
VA29	0.05	19	45	1
VA29	0.05	20	45	1
VA29	0.05	21	45	1
VA29	0.05	22	45	1
VA29	0.05	23	45	1
VA29	0.05	24	45	1
VA29	0.05	25	45	1
VA29	0.05	26	45	1
VA29	0.05	27	45	1
VA29	0.05	28	45	1
VA29	0.05	29	45	1
VA29	0.05	30	45	1
VA29	0.05	31	45	1
VA29	0.05	32	45	1
VA29	0.05	33	45	1
VA29	0.05	34	45	1
VA29	0.05	35	45	1
VA29	0.05	36	45	1
VA29	0.05	37	60	1
VA29	0.05	38	60	1
VA29	0.05	39	60	1
VA29	0.05	40	60	1
VA29	0.05	41	60	1
VA29	0.05	42	60	1
VA29	0.05	43	60	1
VA29	0.05	44	60	1
VA29	0.05	45	60	1
VA29	0.05	46	60	1
VA29	0.05	47	60	1
VA29	0.05	48	60	1
VA29	0.05	49	60	1
VA29	0.05	50	60	1
VA29	0.05	51	60	1
VA29	0.05	52	60	1
VA29	0.05	53	60	1
VA29	0.05	54	60	1
Paraffine	0.05	1	360	0
Paraffine	0.05	2	360	0
Paraffine	0.05	3	360	0
Paraffine	0.05	4	360	0
Paraffine	0.05	5	360	0
Paraffine	0.05	6	360	0
Paraffine	0.05	7	360	0
Paraffine	0.05	8	360	0
Paraffine	0.05	9	360	0
Paraffine	0.05	10	360	0
Paraffine	0.05	11	360	0
Paraffine	0.05	12	360	0
Paraffine	0.05	13	360	0
Paraffine	0.05	14	360	0
Paraffine	0.05	15	360	0
Paraffine	0.05	16	360	0
Paraffine	0.05	17	360	0
Paraffine	0.05	18	360	0
Paraffine	0.05	19	360	0
Paraffine	0.05	20	360	0
Paraffine	0.05	21	360	0
Paraffine	0.05	22	360	0
Paraffine	0.05	23	360	0
Paraffine	0.05	24	360	0
Paraffine	0.05	25	360	0
Paraffine	0.05	26	360	0
Paraffine	0.05	27	360	0
Paraffine	0.05	28	360	0
Paraffine	0.05	29	360	0
Paraffine	0.05	30	360	0
Paraffine	0.05	31	360	0
Paraffine	0.05	32	360	0
Paraffine	0.05	33	360	0
Paraffine	0.05	34	360	0
MAD02	0.01	1	30	1
MAD02	0.01	2	30	1
MAD02	0.01	3	30	1
MAD02	0.01	4	30	1
MAD02	0.01	5	30	1
MAD02	0.01	6	30	1
MAD02	0.01	7	30	1
MAD02	0.01	8	30	1
MAD02	0.01	9	30	1
MAD02	0.01	10	30	1
MAD02	0.01	11	30	1
MAD02	0.01	12	30	1
MAD02	0.01	13	30	1
MAD02	0.01	14	30	1
MAD02	0.01	15	30	1
MAD02	0.01	16	30	1
MAD02	0.01	17	30	1
MAD02	0.01	18	30	1
MAD02	0.01	19	30	1
MAD02	0.01	20	30	1
MAD02	0.01	21	30	1
MAD02	0.01	22	30	1
MAD02	0.01	23	30	1
MAD02	0.01	24	30	1
MAD02	0.01	25	30	1
MAD02	0.01	26	30	1
MAD02	0.01	27	30	1
MAD02	0.01	28	30	1
MAD02	0.01	29	30	1
MAD02	0.01	30	30	1
MAD02	0.01	31	30	1
VA09	0.01	1	30	1
VA09	0.01	2	30	1
VA09	0.01	3	30	1
VA09	0.01	4	30	1
VA09	0.01	5	30	1
VA09	0.01	6	30	1
VA09	0.01	7	30	1
VA09	0.01	8	30	1
VA09	0.01	9	30	1
VA09	0.01	10	30	1
VA09	0.01	11	90	1
VA09	0.01	12	90	1
VA09	0.01	13	90	1
VA09	0.01	14	90	1
VA09	0.01	15	90	1
VA09	0.01	16	90	1
VA09	0.01	17	90	1
VA09	0.01	18	90	1
VA09	0.01	19	90	1
VA09	0.01	20	90	1
VA09	0.01	21	90	1
VA09	0.01	22	120	1
VA09	0.01	23	120	1
VA09	0.01	24	120	1
VA09	0.01	25	120	1
VA09	0.01	26	120	1
VA09	0.01	27	120	1
VA09	0.01	28	120	1
VA09	0.01	29	120	1
VA09	0.01	30	120	1
VA09	0.01	31	120	1
VA09	0.01	32	120	1
VA09	0.01	33	120	1
VA09	0.01	34	120	1
VA09	0.01	35	120	1
VA09	0.01	36	120	1
VA09	0.01	37	120	1
VA09	0.01	38	120	1
VA09	0.01	39	120	1
VA09	0.01	40	120	1
VA09	0.01	41	120	1
VA09	0.01	42	120	1
VA09	0.01	43	150	1
VA09	0.01	44	150	1
VA09	0.01	45	150	1
VA09	0.01	46	150	1
VA09	0.01	47	240	1
VA09	0.01	48	360	1
VA09	0.01	49	360	0
VA09	0.01	50	360	0
VA09	0.01	51	360	0
VA09	0.01	52	360	0
VA14	0.01	1	150	1
VA14	0.01	2	150	1
VA14	0.01	3	150	1
VA14	0.01	4	360	0
VA14	0.01	5	360	0
VA14	0.01	6	360	0
VA14	0.01	7	360	0
VA14	0.01	8	360	0
VA14	0.01	9	360	0
VA14	0.01	10	360	0
VA14	0.01	11	360	0
VA14	0.01	12	360	0
VA14	0.01	13	360	0
VA14	0.01	14	360	0
VA14	0.01	15	360	0
VA19	0.01	1	30	1
VA19	0.01	2	30	1
VA19	0.01	3	30	1
VA19	0.01	4	45	1
VA19	0.01	5	45	1
VA19	0.01	6	45	1
VA19	0.01	7	45	1
VA19	0.01	8	45	1
VA19	0.01	9	45	1
VA19	0.01	10	45	1
VA19	0.01	11	45	1
VA19	0.01	12	45	1
VA19	0.01	13	45	1
VA19	0.01	14	45	1
VA19	0.01	15	45	1
VA19	0.01	16	45	1
VA19	0.01	17	45	1
VA19	0.01	18	45	1
VA19	0.01	19	45	1
VA19	0.01	20	45	1
VA19	0.01	21	45	1
VA19	0.01	22	45	1
VA19	0.01	23	45	1
VA19	0.01	24	45	1
VA19	0.01	25	45	1
VA19	0.01	26	45	1
VA19	0.01	27	45	1
VA19	0.01	28	45	1
VA19	0.01	29	45	1
VA19	0.01	30	45	1
VA19	0.01	31	45	1
VA19	0.01	32	45	1
VA19	0.01	33	45	1
VA19	0.01	34	45	1
VA19	0.01	35	45	1
VA19	0.01	36	45	1
VA19	0.01	37	45	1
VA19	0.01	38	45	1
VA19	0.01	39	45	1
VA19	0.01	40	45	1
VA19	0.01	41	45	1
VA19	0.01	42	45	1
VA19	0.01	43	45	1
VA19	0.01	44	45	1
VA19	0.01	45	45	1
VA19	0.01	46	60	1
VA19	0.01	47	90	1
VA19	0.01	48	90	1
VA19	0.01	49	90	1
VA19	0.01	50	90	1
VA19	0.01	51	90	1
VA19	0.01	52	90	1
VA19	0.01	53	90	1
VA19	0.01	54	90	1
VA19	0.01	55	90	1
VA19	0.01	56	90	1
VA19	0.01	57	90	1
VA19	0.01	58	90	1
VA19	0.01	59	90	1
VA19	0.01	60	90	1
VA19	0.01	61	120	1
VA19	0.01	62	120	1
VA19	0.01	63	120	1
VA19	0.01	64	120	1
VA19	0.01	65	120	1
VA19	0.01	66	120	1
VA19	0.01	67	120	1
VA19	0.01	68	150	1
VA19	0.01	69	150	1
VA19	0.01	70	150	1
VA19	0.01	71	150	1
VA19	0.01	72	150	1
VA19	0.01	73	150	1
VA19	0.01	74	150	1
VA19	0.01	75	360	1
VA19	0.01	76	360	1
VA19	0.01	77	360	1
VA19	0.01	78	360	1
VA19	0.01	79	360	1
VA19	0.01	80	360	1
VA19	0.01	81	360	1
VA22	0.01	1	30	1
VA22	0.01	2	30	1
VA22	0.01	3	30	1
VA22	0.01	4	30	1
VA22	0.01	5	30	1
VA22	0.01	6	30	1
VA22	0.01	7	30	1
VA22	0.01	8	30	1
VA22	0.01	9	30	1
VA22	0.01	10	30	1
VA22	0.01	11	30	1
VA22	0.01	12	30	1
VA22	0.01	13	30	1
VA22	0.01	14	30	1
VA22	0.01	15	30	1
VA22	0.01	16	30	1
VA22	0.01	17	30	1
VA22	0.01	18	30	1
VA22	0.01	19	30	1
VA22	0.01	20	30	1
VA22	0.01	21	30	1
VA22	0.01	22	30	1
VA22	0.01	23	30	1
VA22	0.01	24	30	1
VA22	0.01	25	30	1
VA22	0.01	26	30	1
VA22	0.01	27	30	1
VA22	0.01	28	30	1
VA22	0.01	29	30	1
VA22	0.01	30	30	1
VA22	0.01	31	30	1
VA22	0.01	32	30	1
VA22	0.01	33	30	1
VA22	0.01	34	30	1
VA22	0.01	35	30	1
VA22	0.01	36	30	1
VA22	0.01	37	30	1
VA22	0.01	38	30	1
VA22	0.01	39	30	1
VA22	0.01	40	30	1
VA22	0.01	41	30	1
VA22	0.01	42	30	1
VA22	0.01	43	30	1
VA22	0.01	44	30	1
VA22	0.01	45	30	1
VA22	0.01	46	45	1
VA22	0.01	47	45	1
VA22	0.01	48	45	1
VA22	0.01	49	45	1
VA22	0.01	50	45	1
VA22	0.01	51	45	1
VA22	0.01	52	45	1
VA22	0.01	53	60	1
VA22	0.01	54	60	1
VA22	0.01	55	60	1
VA22	0.01	56	60	1
VA22	0.01	57	60	1
VA22	0.01	58	60	1
VA22	0.01	59	60	1
VA22	0.01	60	60	1
VA22	0.01	61	60	1
VA22	0.01	62	60	1
VA22	0.01	63	60	1
VA22	0.01	64	60	1
VA22	0.01	65	60	1
VA22	0.01	66	60	1
VA22	0.01	67	60	1
VA22	0.01	68	60	1
VA22	0.01	69	60	1
VA22	0.01	70	120	1
VA22	0.01	71	120	1
VA22	0.01	72	120	1
VA22	0.01	73	120	1
VA22	0.01	74	120	1
VA22	0.01	75	120	1
VA22	0.01	76	120	1
VA22	0.01	77	120	1
VA22	0.01	78	120	1
VA22	0.01	79	120	1
VA22	0.01	80	120	1
VA22	0.01	81	120	1
VA22	0.01	82	120	1
VA22	0.01	83	120	1
VA22	0.01	84	120	1
VA22	0.01	85	120	1
VA22	0.01	86	120	1
VA22	0.01	87	150	1
VA22	0.01	88	150	1
VA22	0.01	89	150	1
VA22	0.01	90	150	1
VA22	0.01	91	150	1
VA22	0.01	92	150	1
VA22	0.01	93	150	1
VA22	0.01	94	150	1
VA22	0.01	95	150	1
VA22	0.01	96	150	1
VA22	0.01	97	150	1
VA22	0.01	98	150	1
VA23	0.01	1	15	1
VA23	0.01	2	15	1
VA23	0.01	3	15	1
VA23	0.01	4	15	1
VA23	0.01	5	15	1
VA23	0.01	6	15	1
VA23	0.01	7	15	1
VA23	0.01	8	15	1
VA23	0.01	9	15	1
VA23	0.01	10	15	1
VA23	0.01	11	15	1
VA23	0.01	12	15	1
VA23	0.01	13	15	1
VA23	0.01	14	15	1
VA23	0.01	15	15	1
VA23	0.01	16	30	1
VA23	0.01	17	30	1
VA23	0.01	18	30	1
VA23	0.01	19	30	1
VA23	0.01	20	30	1
VA23	0.01	21	30	1
VA23	0.01	22	30	1
VA23	0.01	23	30	1
VA23	0.01	24	30	1
VA23	0.01	25	30	1
VA23	0.01	26	30	1
VA23	0.01	27	30	1
VA23	0.01	28	30	1
VA23	0.01	29	30	1
VA23	0.01	30	30	1
VA23	0.01	31	30	1
VA23	0.01	32	30	1
VA23	0.01	33	30	1
VA23	0.01	34	30	1
VA23	0.01	35	30	1
VA23	0.01	36	30	1
VA23	0.01	37	45	1
VA23	0.01	38	45	1
VA23	0.01	39	45	1
VA23	0.01	40	45	1
VA23	0.01	41	45	1
VA23	0.01	42	45	1
VA23	0.01	43	45	1
VA23	0.01	44	45	1
VA23	0.01	45	45	1
VA23	0.01	46	45	1
VA23	0.01	47	45	1
VA23	0.01	48	45	1
VA23	0.01	49	45	1
VA23	0.01	50	45	1
VA23	0.01	51	45	1
VA23	0.01	52	45	1
Clove	0.01	1	15	1
Clove	0.01	2	15	1
Clove	0.01	3	15	1
Clove	0.01	4	15	1
Clove	0.01	5	15	1
Clove	0.01	6	15	1
Clove	0.01	7	15	1
Clove	0.01	8	15	1
Clove	0.01	9	15	1
Clove	0.01	10	15	1
Clove	0.01	11	15	1
Clove	0.01	12	15	1
Clove	0.01	13	15	1
Clove	0.01	14	15	1
Clove	0.01	15	15	1
Clove	0.01	16	15	1
Clove	0.01	17	15	1
Clove	0.01	18	15	1
Clove	0.01	19	15	1
Clove	0.01	20	15	1
Clove	0.01	21	15	1
Clove	0.01	22	15	1
Clove	0.01	23	15	1
Clove	0.01	24	15	1
Clove	0.01	25	15	1
Clove	0.01	26	15	1
Clove	0.01	27	15	1
Clove	0.01	28	15	1
Clove	0.01	29	15	1
Clove	0.01	30	15	1
Clove	0.01	31	15	1
Clove	0.01	32	15	1
Clove	0.01	33	15	1
Clove	0.01	34	15	1
Clove	0.01	35	15	1
Clove	0.01	36	15	1
Clove	0.01	37	15	1
Clove	0.01	38	15	1
Clove	0.01	39	15	1
Clove	0.01	40	15	1
Clove	0.01	41	15	1
Clove	0.01	42	15	1
Clove	0.01	43	15	1
Clove	0.01	44	15	1
Clove	0.01	45	15	1
Clove	0.01	46	15	1
Clove	0.01	47	15	1
Clove	0.01	48	15	1
Clove	0.01	49	15	1
VA29	0.01	1	30	1
VA29	0.01	2	30	1
VA29	0.01	3	30	1
VA29	0.01	4	30	1
VA29	0.01	5	60	1
VA29	0.01	6	60	1
VA29	0.01	7	60	1
VA29	0.01	8	60	1
VA29	0.01	9	120	1
VA29	0.01	10	120	1
VA29	0.01	11	150	1
VA29	0.01	12	210	1
VA29	0.01	13	210	1
VA29	0.01	14	270	1
VA29	0.01	15	270	1
VA29	0.01	16	270	1
VA29	0.01	17	270	1
VA29	0.01	18	270	1
VA29	0.01	19	270	1
VA29	0.01	20	270	1
VA29	0.01	21	270	1
VA29	0.01	22	270	1
VA29	0.01	23	270	1
VA29	0.01	24	360	0
VA29	0.01	25	360	0
VA29	0.01	26	360	0
VA29	0.01	27	360	0
VA29	0.01	28	360	0
VA29	0.01	29	360	0
VA29	0.01	30	360	0
VA29	0.01	31	360	0
VA29	0.01	32	360	0
VA29	0.01	33	360	0
VA29	0.01	34	360	0
VA29	0.01	35	360	0
VA29	0.01	36	360	0
VA29	0.01	37	360	0
VA29	0.01	38	360	0
VA29	0.01	39	360	0
VA29	0.01	40	360	0
VA29	0.01	41	360	0
VA29	0.01	42	360	0
VA29	0.01	43	360	0
Paraffine	0.01	1	360	0
Paraffine	0.01	2	360	0
Paraffine	0.01	3	360	0
Paraffine	0.01	4	360	0
Paraffine	0.01	5	360	0
Paraffine	0.01	6	360	0
Paraffine	0.01	7	360	0
Paraffine	0.01	8	360	0
Paraffine	0.01	9	360	0
Paraffine	0.01	10	360	0
Paraffine	0.01	11	360	0
Paraffine	0.01	12	360	0
Paraffine	0.01	13	360	0
Paraffine	0.01	14	360	0
Paraffine	0.01	15	360	0
Paraffine	0.01	16	360	0
Paraffine	0.01	17	360	0
Paraffine	0.01	18	360	0
Paraffine	0.01	19	360	0
Paraffine	0.01	20	360	0
Paraffine	0.01	21	360	0
Paraffine	0.01	22	360	0
Paraffine	0.01	23	360	0
Paraffine	0.01	24	360	0
Paraffine	0.01	25	360	0
Paraffine	0.01	26	360	0
Paraffine	0.01	27	360	0
Paraffine	0.01	28	360	0
Paraffine	0.01	29	360	0
Paraffine	0.01	30	360	0
Paraffine	0.01	31	360	0
Paraffine	0.01	32	360	0
Paraffine	0.01	33	360	0
Paraffine	0.01	34	360	0
MAD02	0.0025	1	20	1
MAD02	0.0025	2	20	1
MAD02	0.0025	3	20	1
MAD02	0.0025	4	20	1
MAD02	0.0025	5	20	1
MAD02	0.0025	6	20	1
MAD02	0.0025	7	20	1
MAD02	0.0025	8	20	1
MAD02	0.0025	9	20	1
MAD02	0.0025	10	20	1
MAD02	0.0025	11	20	1
MAD02	0.0025	12	20	1
MAD02	0.0025	13	20	1
MAD02	0.0025	14	20	1
MAD02	0.0025	15	20	1
MAD02	0.0025	16	30	1
MAD02	0.0025	17	30	1
MAD02	0.0025	18	30	1
MAD02	0.0025	19	30	1
MAD02	0.0025	20	30	1
MAD02	0.0025	21	30	1
MAD02	0.0025	22	30	1
MAD02	0.0025	23	30	1
MAD02	0.0025	24	30	1
MAD02	0.0025	25	30	1
MAD02	0.0025	26	30	1
MAD02	0.0025	27	30	1
MAD02	0.0025	28	30	1
MAD02	0.0025	29	30	1
MAD02	0.0025	30	30	1
MAD02	0.0025	31	30	1
MAD02	0.0025	32	30	1
MAD02	0.0025	33	30	1
MAD02	0.0025	34	30	1
MAD02	0.0025	35	30	1
MAD02	0.0025	36	30	1
MAD02	0.0025	37	30	1
MAD02	0.0025	38	30	1
MAD02	0.0025	39	30	1
MAD02	0.0025	40	45	1
MAD02	0.0025	41	45	1
MAD02	0.0025	42	45	1
MAD02	0.0025	43	45	1
MAD02	0.0025	44	45	1
MAD02	0.0025	45	45	1
MAD02	0.0025	46	45	1
MAD02	0.0025	47	45	1
MAD02	0.0025	48	45	1
MAD02	0.0025	49	45	1
MAD02	0.0025	50	45	1
MAD02	0.0025	51	45	1
MAD02	0.0025	52	45	1
MAD02	0.0025	53	45	1
MAD02	0.0025	54	45	1
MAD02	0.0025	55	45	1
MAD02	0.0025	56	45	1
MAD02	0.0025	57	45	1
MAD02	0.0025	58	45	1
MAD02	0.0025	59	45	1
MAD02	0.0025	60	45	1
MAD02	0.0025	61	45	1
MAD02	0.0025	62	45	1
MAD02	0.0025	63	45	1
MAD02	0.0025	64	45	1
MAD02	0.0025	65	45	1
MAD02	0.0025	66	45	1
MAD02	0.0025	67	45	1
MAD02	0.0025	68	45	1
MAD02	0.0025	69	45	1
MAD02	0.0025	70	45	1
MAD02	0.0025	71	45	1
MAD02	0.0025	72	45	1
MAD02	0.0025	73	45	1
MAD02	0.0025	74	45	1
MAD02	0.0025	75	45	1
MAD02	0.0025	76	45	1
MAD02	0.0025	77	45	1
MAD02	0.0025	78	45	1
MAD02	0.0025	79	45	1
MAD02	0.0025	80	45	1
MAD02	0.0025	81	45	1
MAD02	0.0025	82	45	1
MAD02	0.0025	83	45	1
MAD02	0.0025	84	45	1
MAD02	0.0025	85	45	1
MAD02	0.0025	86	45	1
MAD02	0.0025	87	45	1
MAD02	0.0025	88	45	1
MAD02	0.0025	89	45	1
MAD02	0.0025	90	45	1
MAD02	0.0025	91	45	1
MAD02	0.0025	92	45	1
MAD02	0.0025	93	45	1
MAD02	0.0025	94	45	1
MAD02	0.0025	95	45	1
MAD02	0.0025	96	45	1
MAD02	0.0025	97	45	1
MAD02	0.0025	98	45	1
MAD02	0.0025	99	45	1
MAD02	0.0025	100	45	1
MAD02	0.0025	101	150	1
MAD02	0.0025	102	150	1
MAD02	0.0025	103	360	0
MAD02	0.0025	104	360	0
MAD02	0.0025	105	360	0
MAD02	0.0025	106	360	0
MAD02	0.0025	107	360	0
MAD02	0.0025	108	360	0
MAD02	0.0025	109	360	0
MAD02	0.0025	110	360	0
MAD02	0.0025	111	360	0
MAD02	0.0025	112	360	0
MAD02	0.0025	113	360	0
VA23	0.0025	1	15	1
VA23	0.0025	2	15	1
VA23	0.0025	3	20	1
VA23	0.0025	4	20	1
VA23	0.0025	5	20	1
VA23	0.0025	6	20	1
VA23	0.0025	7	20	1
VA23	0.0025	8	20	1
VA23	0.0025	9	20	1
VA23	0.0025	10	20	1
VA23	0.0025	11	20	1
VA23	0.0025	12	20	1
VA23	0.0025	13	30	1
VA23	0.0025	14	30	1
VA23	0.0025	15	30	1
VA23	0.0025	16	30	1
VA23	0.0025	17	30	1
VA23	0.0025	18	30	1
VA23	0.0025	19	30	1
VA23	0.0025	20	45	1
VA23	0.0025	21	45	1
VA23	0.0025	22	45	1
VA23	0.0025	23	45	1
VA23	0.0025	24	45	1
VA23	0.0025	25	45	1
VA23	0.0025	26	45	1
VA23	0.0025	27	45	1
VA23	0.0025	28	45	1
VA23	0.0025	29	45	1
VA23	0.0025	30	45	1
VA23	0.0025	31	60	1
VA23	0.0025	32	60	1
VA23	0.0025	33	60	1
VA23	0.0025	34	60	1
VA23	0.0025	35	60	1
VA23	0.0025	36	60	1
VA23	0.0025	37	60	1
VA23	0.0025	38	60	1
VA23	0.0025	39	60	1
VA23	0.0025	40	60	1
VA23	0.0025	41	60	1
VA23	0.0025	42	60	1
VA23	0.0025	43	60	1
VA23	0.0025	44	60	1
VA23	0.0025	45	60	1
VA23	0.0025	46	60	1
VA23	0.0025	47	60	1
VA23	0.0025	48	60	1
VA23	0.0025	49	60	1
VA23	0.0025	50	60	1
VA23	0.0025	51	60	1
VA23	0.0025	52	90	1
VA23	0.0025	53	90	1
VA23	0.0025	54	90	1
VA23	0.0025	55	90	1
VA23	0.0025	56	90	1
VA23	0.0025	57	90	1
VA23	0.0025	58	90	1
VA23	0.0025	59	90	1
VA23	0.0025	60	90	1
VA23	0.0025	61	90	1
VA23	0.0025	62	90	1
VA23	0.0025	63	90	1
VA23	0.0025	64	90	1
VA23	0.0025	65	90	1
VA23	0.0025	66	90	1
VA23	0.0025	67	90	1
VA23	0.0025	68	90	1
VA23	0.0025	69	90	1
VA23	0.0025	70	90	1
VA23	0.0025	71	90	1
VA23	0.0025	72	90	1
VA23	0.0025	73	90	1
VA23	0.0025	74	90	1
VA23	0.0025	75	90	1
VA23	0.0025	76	90	1
VA23	0.0025	77	90	1
VA23	0.0025	78	90	1
VA23	0.0025	79	90	1
VA23	0.0025	80	90	1
VA23	0.0025	81	90	1
VA23	0.0025	82	90	1
VA23	0.0025	83	150	1
VA23	0.0025	84	150	1
VA23	0.0025	85	150	1
VA23	0.0025	86	150	1
VA23	0.0025	87	180	1
VA23	0.0025	88	180	1
VA23	0.0025	89	180	1
VA23	0.0025	90	180	1
VA23	0.0025	91	180	1
VA23	0.0025	92	180	1
VA23	0.0025	93	180	1
VA23	0.0025	94	180	1
VA23	0.0025	95	180	1
VA23	0.0025	96	180	1
VA23	0.0025	97	180	1
Clove	0.0025	1	10	1
Clove	0.0025	2	10	1
Clove	0.0025	3	10	1
Clove	0.0025	4	10	1
Clove	0.0025	5	15	1
Clove	0.0025	6	15	1
Clove	0.0025	7	15	1
Clove	0.0025	8	30	1
Clove	0.0025	9	30	1
Clove	0.0025	10	30	1
Clove	0.0025	11	30	1
Clove	0.0025	12	30	1
Clove	0.0025	13	30	1
Clove	0.0025	14	30	1
Clove	0.0025	15	30	1
Clove	0.0025	16	30	1
Clove	0.0025	17	30	1
Clove	0.0025	18	30	1
Clove	0.0025	19	30	1
Clove	0.0025	20	30	1
Clove	0.0025	21	30	1
Clove	0.0025	22	30	1
Clove	0.0025	23	30	1
Clove	0.0025	24	30	1
Clove	0.0025	25	30	1
Clove	0.0025	26	30	1
Clove	0.0025	27	30	1
Clove	0.0025	28	30	1
Clove	0.0025	29	30	1
Clove	0.0025	30	30	1
Clove	0.0025	31	30	1
Clove	0.0025	32	30	1
Clove	0.0025	33	30	1
Clove	0.0025	34	30	1
Clove	0.0025	35	30	1
Clove	0.0025	36	30	1
Clove	0.0025	37	30	1
Clove	0.0025	38	30	1
Clove	0.0025	39	30	1
Clove	0.0025	40	30	1
Clove	0.0025	41	30	1
Clove	0.0025	42	30	1
Clove	0.0025	43	30	1
Clove	0.0025	44	30	1
Clove	0.0025	45	30	1
Clove	0.0025	46	30	1
Clove	0.0025	47	30	1
Clove	0.0025	48	360	0
Paraffine	0.0025	1	360	0
Paraffine	0.0025	2	360	0
Paraffine	0.0025	3	360	0
Paraffine	0.0025	4	360	0
Paraffine	0.0025	5	360	0
Paraffine	0.0025	6	360	0
Paraffine	0.0025	7	360	0
Paraffine	0.0025	8	360	0
Paraffine	0.0025	9	360	0
Paraffine	0.0025	10	360	0
Paraffine	0.0025	11	360	0
Paraffine	0.0025	12	360	0
Paraffine	0.0025	13	360	0
Paraffine	0.0025	14	360	0
Paraffine	0.0025	15	360	0
Paraffine	0.0025	16	360	0
Paraffine	0.0025	17	360	0
Paraffine	0.0025	18	360	0
Paraffine	0.0025	19	360	0
Paraffine	0.0025	20	360	0
Paraffine	0.0025	21	360	0
Paraffine	0.0025	22	360	0
Paraffine	0.0025	23	360	0
Paraffine	0.0025	24	360	0
Paraffine	0.0025	25	360	0
Paraffine	0.0025	26	360	0
Paraffine	0.0025	27	360	0
Paraffine	0.0025	28	360	0
Paraffine	0.0025	29	360	0
Paraffine	0.0025	30	360	0
Paraffine	0.0025	31	360	0
Paraffine	0.0025	32	360	0
MAD02	0.005	1	15	1
MAD02	0.005	2	15	1
MAD02	0.005	3	15	1
MAD02	0.005	4	15	1
MAD02	0.005	5	15	1
MAD02	0.005	6	15	1
MAD02	0.005	7	20	1
MAD02	0.005	8	20	1
MAD02	0.005	9	20	1
MAD02	0.005	10	20	1
MAD02	0.005	11	20	1
MAD02	0.005	12	20	1
MAD02	0.005	13	20	1
MAD02	0.005	14	20	1
MAD02	0.005	15	20	1
MAD02	0.005	16	20	1
MAD02	0.005	17	20	1
MAD02	0.005	18	20	1
MAD02	0.005	19	30	1
MAD02	0.005	20	30	1
MAD02	0.005	21	30	1
MAD02	0.005	22	30	1
MAD02	0.005	23	30	1
MAD02	0.005	24	30	1
MAD02	0.005	25	30	1
MAD02	0.005	26	30	1
MAD02	0.005	27	30	1
MAD02	0.005	28	30	1
MAD02	0.005	29	30	1
MAD02	0.005	30	30	1
MAD02	0.005	31	30	1
MAD02	0.005	32	30	1
MAD02	0.005	33	30	1
MAD02	0.005	34	30	1
MAD02	0.005	35	30	1
MAD02	0.005	36	30	1
MAD02	0.005	37	30	1
MAD02	0.005	38	30	1
MAD02	0.005	39	30	1
MAD02	0.005	40	30	1
MAD02	0.005	41	30	1
MAD02	0.005	42	30	1
MAD02	0.005	43	30	1
MAD02	0.005	44	30	1
MAD02	0.005	45	30	1
MAD02	0.005	46	30	1
MAD02	0.005	47	30	1
MAD02	0.005	48	30	1
MAD02	0.005	49	30	1
MAD02	0.005	50	30	1
MAD02	0.005	51	45	1
MAD02	0.005	52	45	1
MAD02	0.005	53	45	1
MAD02	0.005	54	45	1
MAD02	0.005	55	45	1
MAD02	0.005	56	45	1
MAD02	0.005	57	45	1
MAD02	0.005	58	45	1
MAD02	0.005	59	45	1
MAD02	0.005	60	45	1
MAD02	0.005	61	45	1
MAD02	0.005	62	45	1
MAD02	0.005	63	45	1
MAD02	0.005	64	45	1
MAD02	0.005	65	45	1
MAD02	0.005	66	45	1
MAD02	0.005	67	45	1
MAD02	0.005	68	45	1
MAD02	0.005	69	45	1
MAD02	0.005	70	45	1
MAD02	0.005	71	45	1
MAD02	0.005	72	45	1
MAD02	0.005	73	45	1
MAD02	0.005	74	45	1
MAD02	0.005	75	45	1
MAD02	0.005	76	45	1
MAD02	0.005	77	45	1
MAD02	0.005	78	45	1
MAD02	0.005	79	45	1
MAD02	0.005	80	45	1
MAD02	0.005	81	45	1
MAD02	0.005	82	45	1
MAD02	0.005	83	45	1
MAD02	0.005	84	45	1
MAD02	0.005	85	45	1
MAD02	0.005	86	45	1
MAD02	0.005	87	45	1
MAD02	0.005	88	45	1
MAD02	0.005	89	45	1
MAD02	0.005	90	45	1
MAD02	0.005	91	45	1
MAD02	0.005	92	45	1
MAD02	0.005	93	60	1
MAD02	0.005	94	60	1
MAD02	0.005	95	60	1
MAD02	0.005	96	60	1
MAD02	0.005	97	60	1
MAD02	0.005	98	60	1
MAD02	0.005	99	60	1
MAD02	0.005	100	60	1
MAD02	0.005	101	60	1
MAD02	0.005	102	60	1
MAD02	0.005	103	60	1
MAD02	0.005	104	60	1
MAD02	0.005	105	60	1
MAD02	0.005	106	60	1
MAD02	0.005	107	60	1
MAD02	0.005	108	60	1
MAD02	0.005	109	60	1
MAD02	0.005	110	60	1
MAD02	0.005	111	60	1
MAD02	0.005	112	60	1
MAD02	0.005	113	60	1
MAD02	0.005	114	60	1
MAD02	0.005	115	60	1
MAD02	0.005	116	60	1
MAD02	0.005	117	90	1
MAD02	0.005	118	90	1
MAD02	0.005	119	90	1
MAD02	0.005	120	90	1
MAD02	0.005	121	90	1
MAD02	0.005	122	90	1
MAD02	0.005	123	90	1
MAD02	0.005	124	90	1
VA09	0.005	1	30	1
VA09	0.005	2	30	1
VA09	0.005	3	30	1
VA09	0.005	4	30	1
VA09	0.005	5	30	1
VA09	0.005	6	45	1
VA09	0.005	7	120	1
VA09	0.005	8	120	1
VA09	0.005	9	120	1
VA09	0.005	10	120	1
VA09	0.005	11	120	1
VA09	0.005	12	120	1
VA09	0.005	13	120	1
VA09	0.005	14	120	1
VA09	0.005	15	120	1
VA09	0.005	16	120	1
VA09	0.005	17	120	1
VA09	0.005	18	150	1
VA09	0.005	19	150	1
VA09	0.005	20	180	1
VA09	0.005	21	180	1
VA09	0.005	22	180	1
VA09	0.005	23	210	1
VA09	0.005	24	210	1
VA09	0.005	25	210	1
VA09	0.005	26	210	1
VA09	0.005	27	210	1
VA09	0.005	28	240	1
VA09	0.005	29	240	1
VA09	0.005	30	240	1
VA09	0.005	31	300	1
VA09	0.005	32	300	1
VA09	0.005	33	300	1
VA09	0.005	34	360	0
VA09	0.005	35	360	0
VA09	0.005	36	360	0
VA09	0.005	37	360	0
VA09	0.005	38	360	0
VA09	0.005	39	360	0
VA09	0.005	40	360	0
VA09	0.005	41	360	0
VA09	0.005	42	360	0
VA09	0.005	43	360	0
VA09	0.005	44	360	0
VA09	0.005	45	360	0
VA09	0.005	46	360	0
VA09	0.005	47	360	0
VA09	0.005	48	360	0
VA09	0.005	49	360	0
VA09	0.005	50	360	0
VA09	0.005	51	360	0
VA09	0.005	52	360	0
VA09	0.005	53	360	0
VA09	0.005	54	360	0
VA09	0.005	55	360	0
VA09	0.005	56	360	0
VA09	0.005	57	360	0
VA09	0.005	58	360	0
VA09	0.005	59	360	0
VA09	0.005	60	360	0
VA09	0.005	61	360	0
VA09	0.005	62	360	0
VA09	0.005	63	360	0
VA09	0.005	64	360	0
VA09	0.005	65	360	0
VA09	0.005	66	360	0
VA09	0.005	67	360	0
VA09	0.005	68	360	0
VA09	0.005	69	360	0
VA22	0.005	1	120	1
VA22	0.005	2	120	1
VA22	0.005	3	120	1
VA22	0.005	4	210	1
VA22	0.005	5	210	1
VA22	0.005	6	210	1
VA22	0.005	7	270	1
VA22	0.005	8	270	1
VA22	0.005	9	360	1
VA22	0.005	10	360	1
VA22	0.005	11	360	1
VA22	0.005	12	360	1
VA22	0.005	13	360	1
VA22	0.005	14	360	0
VA22	0.005	15	360	0
VA22	0.005	16	360	0
VA22	0.005	17	360	0
VA22	0.005	18	360	0
VA22	0.005	19	360	0
VA22	0.005	20	360	0
VA22	0.005	21	360	0
VA22	0.005	22	360	0
VA22	0.005	23	360	0
VA22	0.005	24	360	0
VA22	0.005	25	360	0
VA22	0.005	26	360	0
VA22	0.005	27	360	0
VA22	0.005	28	360	0
VA22	0.005	29	360	0
VA22	0.005	30	360	0
VA22	0.005	31	360	0
VA22	0.005	32	360	0
VA22	0.005	33	360	0
VA22	0.005	34	360	0
VA23	0.005	1	10	1
VA23	0.005	2	10	1
VA23	0.005	3	10	1
VA23	0.005	4	10	1
VA23	0.005	5	10	1
VA23	0.005	6	10	1
VA23	0.005	7	10	1
VA23	0.005	8	10	1
VA23	0.005	9	10	1
VA23	0.005	10	10	1
VA23	0.005	11	10	1
VA23	0.005	12	10	1
VA23	0.005	13	10	1
VA23	0.005	14	30	1
VA23	0.005	15	30	1
VA23	0.005	16	30	1
VA23	0.005	17	30	1
VA23	0.005	18	30	1
VA23	0.005	19	30	1
VA23	0.005	20	30	1
VA23	0.005	21	30	1
VA23	0.005	22	30	1
VA23	0.005	23	30	1
VA23	0.005	24	30	1
VA23	0.005	25	30	1
VA23	0.005	26	30	1
VA23	0.005	27	30	1
VA23	0.005	28	30	1
VA23	0.005	29	30	1
VA23	0.005	30	30	1
VA23	0.005	31	30	1
VA23	0.005	32	30	1
VA23	0.005	33	45	1
VA23	0.005	34	45	1
VA23	0.005	35	45	1
VA23	0.005	36	45	1
VA23	0.005	37	45	1
VA23	0.005	38	45	1
VA23	0.005	39	60	1
VA23	0.005	40	60	1
[truncated: 344 more rows]
