# Supplementary material for: In vitro efficacy of essential oils against Sarcoptes scabiei
Source: Sci Rep. 2022 May 3;12:7176. doi: 10.1038/s41598-022-11176-x (PMC9065015; doi:10.1038/s41598-022-11176-x)
Supplement: Supplementary file 2 — Supplementary Information 2. [file 41598_2022_11176_MOESM2_ESM.xlsx]

## Sheet: Feuil1
Title: Individual status of each mite tested during the fumigation assay
Legend: EOs: Essential Oils; Status of mites: 0 = alive; 1 = dead; 2 = moribund
EOS	Concentration	Scabies	survival (1= dead/0=alive/2=motionless)
T NERV	0.05	1	0
T NERV	0.05	2	0
T NERV	0.05	3	0
T NERV	0.05	4	0
T NERV	0.05	5	0
T NERV	0.05	6	0
T NERV	0.05	7	0
T NERV	0.05	8	0
T NERV	0.05	9	0
T NERV	0.05	10	0
T NERV	0.05	11	0
T NERV	0.05	12	0
T NERV	0.05	13	0
T NERV	0.05	14	0
T NERV	0.05	15	0
T NERV	0.05	16	0
T NERV	0.05	17	0
T NERV	0.05	18	0
T NERV	0.05	19	0
T NERV	0.05	20	0
T NERV	0.05	21	0
T NERV	0.05	22	0
T NERV	0.05	23	0
T NERV	0.05	24	0
T NERV	0.05	25	0
T NERV	0.05	26	0
T NERV	0.05	27	0
T NERV	0.05	28	0
T NERV	0.05	29	0
T NERV	0.05	30	0
T NERV	0.05	31	0
T NERV	0.05	32	0
MAD02	0.05	4	1
MAD02	0.05	5	1
MAD02	0.05	6	1
MAD02	0.05	7	1
MAD02	0.05	8	1
MAD02	0.05	9	1
MAD02	0.05	10	1
MAD02	0.05	11	1
MAD02	0.05	12	1
MAD02	0.05	13	1
MAD02	0.05	14	1
MAD02	0.05	15	1
MAD02	0.05	16	1
MAD02	0.05	17	1
MAD02	0.05	18	1
MAD02	0.05	19	1
MAD02	0.05	20	1
MAD02	0.05	21	1
MAD02	0.05	22	1
MAD02	0.05	23	1
MAD02	0.05	24	1
MAD02	0.05	25	1
MAD02	0.05	26	1
MAD02	0.05	27	1
MAD02	0.05	28	1
MAD02	0.05	29	1
MAD02	0.05	30	1
MAD02	0.05	31	1
MAD02	0.05	32	1
MAD02	0.05	33	1
MAD02	0.05	1	1
MAD02	0.05	2	1
VA06	0.05	3	1
VA06	0.05	4	1
VA06	0.05	5	1
VA06	0.05	6	1
VA06	0.05	7	1
VA06	0.05	8	1
VA06	0.05	9	1
VA06	0.05	10	1
VA06	0.05	11	1
VA06	0.05	12	1
VA06	0.05	13	1
VA06	0.05	14	1
VA06	0.05	15	1
VA06	0.05	16	1
VA06	0.05	17	1
VA06	0.05	18	1
VA06	0.05	19	1
VA06	0.05	20	1
VA06	0.05	21	1
VA06	0.05	22	1
VA06	0.05	23	1
VA06	0.05	24	1
VA06	0.05	25	1
VA06	0.05	26	1
VA06	0.05	27	1
VA06	0.05	28	1
VA06	0.05	29	1
VA06	0.05	30	1
VA06	0.05	29	1
VA06	0.05	30	1
VA06	0.05	31	1
VA06	0.05	32	1
VA06	0.05	33	1
VA09	0.05	1	1
VA09	0.05	2	1
VA09	0.05	3	1
VA09	0.05	4	1
VA09	0.05	5	1
VA09	0.05	6	1
VA09	0.05	7	1
VA09	0.05	8	1
VA09	0.05	9	1
VA09	0.05	10	1
VA09	0.05	11	1
VA09	0.05	12	1
VA09	0.05	13	1
VA09	0.05	14	1
VA09	0.05	15	1
VA09	0.05	16	1
VA09	0.05	17	1
VA09	0.05	18	1
VA09	0.05	19	1
VA09	0.05	20	1
VA09	0.05	21	1
VA09	0.05	22	1
VA09	0.05	23	1
VA09	0.05	24	1
VA09	0.05	25	1
VA09	0.05	26	1
VA09	0.05	27	1
VA09	0.05	28	1
VA09	0.05	29	1
VA09	0.05	30	1
VA12	0.05	1	1
VA12	0.05	2	1
VA12	0.05	3	1
VA12	0.05	4	1
VA12	0.05	5	1
VA12	0.05	6	1
VA12	0.05	7	1
VA12	0.05	8	1
VA12	0.05	9	1
VA12	0.05	10	1
VA12	0.05	11	1
VA12	0.05	12	1
VA12	0.05	13	1
VA12	0.05	14	1
VA12	0.05	15	1
VA12	0.05	16	1
VA12	0.05	17	1
VA12	0.05	18	1
VA12	0.05	19	1
VA12	0.05	20	1
VA12	0.05	21	1
VA12	0.05	22	1
VA12	0.05	23	1
VA12	0.05	24	1
VA12	0.05	25	1
VA12	0.05	26	1
VA12	0.05	27	1
VA12	0.05	28	2
VA12	0.05	29	2
VA12	0.05	30	2
VA12	0.05	31	2
VA12	0.05	32	2
VA12	0.05	33	2
VA12	0.05	34	2
VA12	0.05	35	2
VA13	0.05	1	1
VA13	0.05	2	1
VA13	0.05	3	1
VA13	0.05	4	1
VA13	0.05	5	1
VA13	0.05	6	1
VA13	0.05	7	1
VA13	0.05	8	1
VA13	0.05	9	1
VA13	0.05	10	1
VA13	0.05	11	1
VA13	0.05	12	1
VA13	0.05	13	1
VA13	0.05	14	1
VA13	0.05	15	1
VA13	0.05	16	1
VA13	0.05	17	1
VA13	0.05	18	1
VA13	0.05	19	1
VA13	0.05	20	1
VA13	0.05	21	1
VA13	0.05	22	1
VA13	0.05	23	1
VA13	0.05	24	1
VA13	0.05	25	1
VA13	0.05	26	1
VA13	0.05	27	1
VA13	0.05	28	1
VA13	0.05	29	1
VA13	0.05	30	1
VA14	0.05	1	1
VA14	0.05	2	1
VA14	0.05	3	1
VA14	0.05	4	1
VA14	0.05	5	1
VA14	0.05	6	1
VA14	0.05	7	1
VA14	0.05	8	1
VA14	0.05	9	1
VA14	0.05	10	1
VA14	0.05	11	1
VA14	0.05	12	1
VA14	0.05	13	1
VA14	0.05	14	1
VA14	0.05	15	1
VA14	0.05	16	1
VA14	0.05	17	1
VA14	0.05	18	1
VA14	0.05	19	1
VA14	0.05	20	1
VA14	0.05	21	1
VA14	0.05	22	1
VA14	0.05	23	1
VA14	0.05	24	1
VA14	0.05	25	1
VA14	0.05	26	1
VA14	0.05	27	1
VA14	0.05	28	1
VA14	0.05	29	1
VA14	0.05	30	1
VA14	0.05	31	1
VA14	0.05	32	1
VA14	0.05	33	1
VA19	0.05	1	1
VA19	0.05	2	1
VA19	0.05	3	1
VA19	0.05	4	1
VA19	0.05	5	1
VA19	0.05	6	1
VA19	0.05	7	1
VA19	0.05	8	1
VA19	0.05	9	1
VA19	0.05	10	1
VA19	0.05	11	1
VA19	0.05	12	1
VA19	0.05	13	1
VA19	0.05	14	1
VA19	0.05	15	1
VA19	0.05	16	1
VA19	0.05	17	1
VA19	0.05	18	1
VA19	0.05	19	1
VA19	0.05	20	1
VA19	0.05	21	1
VA19	0.05	22	1
VA19	0.05	23	1
VA19	0.05	24	1
VA19	0.05	25	1
VA19	0.05	26	1
VA19	0.05	27	1
VA19	0.05	28	1
VA19	0.05	29	1
VA19	0.05	30	1
VA19	0.05	31	1
VA19	0.05	32	1
VA20	0.05	1	2
VA20	0.05	2	2
VA20	0.05	3	2
VA20	0.05	4	2
VA20	0.05	5	2
VA20	0.05	6	2
VA20	0.05	7	2
VA20	0.05	8	2
VA20	0.05	9	2
VA20	0.05	10	2
VA20	0.05	11	2
VA20	0.05	12	2
VA20	0.05	13	2
VA20	0.05	14	2
VA20	0.05	15	2
VA20	0.05	16	2
VA20	0.05	17	2
VA20	0.05	18	2
VA20	0.05	19	2
VA20	0.05	20	2
VA20	0.05	21	2
VA20	0.05	22	2
VA20	0.05	23	2
VA20	0.05	24	2
VA20	0.05	25	2
VA20	0.05	26	2
VA20	0.05	27	2
VA20	0.05	28	2
VA20	0.05	29	2
VA20	0.05	30	2
VA20	0.05	31	2
VA22	0.05	1	1
VA22	0.05	2	1
VA22	0.05	3	1
VA22	0.05	4	1
VA22	0.05	5	1
VA22	0.05	6	1
VA22	0.05	7	1
VA22	0.05	8	1
VA22	0.05	9	1
VA22	0.05	10	1
VA22	0.05	11	1
VA22	0.05	12	1
VA22	0.05	13	1
VA22	0.05	14	1
VA22	0.05	15	1
VA22	0.05	16	1
VA22	0.05	17	1
VA22	0.05	18	1
VA22	0.05	19	1
VA22	0.05	20	1
VA22	0.05	21	1
VA22	0.05	22	1
VA22	0.05	23	1
VA22	0.05	24	1
VA22	0.05	25	1
VA22	0.05	26	1
VA22	0.05	27	1
VA22	0.05	28	1
VA22	0.05	29	1
VA22	0.05	30	1
VA22	0.05	31	1
VA22	0.05	32	1
VA22	0.05	33	1
VA22	0.05	34	1
VA22	0.05	35	1
VA23	0.05	1	1
VA23	0.05	2	1
VA23	0.05	3	1
VA23	0.05	4	1
VA23	0.05	5	1
VA23	0.05	6	1
VA23	0.05	7	1
VA23	0.05	8	1
VA23	0.05	9	1
VA23	0.05	10	1
VA23	0.05	11	1
VA23	0.05	12	1
VA23	0.05	13	1
VA23	0.05	14	1
VA23	0.05	15	1
VA23	0.05	16	1
VA23	0.05	17	1
VA23	0.05	18	1
VA23	0.05	19	1
VA23	0.05	20	1
VA23	0.05	21	1
VA23	0.05	22	1
VA23	0.05	23	1
VA23	0.05	24	1
VA23	0.05	25	1
VA23	0.05	26	1
VA23	0.05	27	1
VA23	0.05	28	1
VA23	0.05	29	1
VA23	0.05	30	1
VA23	0.05	31	1
VA23	0.05	32	1
VA23	0.05	33	1
VA23	0.05	34	1
VA26	0.05	1	1
VA26	0.05	2	1
VA26	0.05	3	1
VA26	0.05	4	1
VA26	0.05	5	1
VA26	0.05	6	1
VA26	0.05	7	1
VA26	0.05	8	1
VA26	0.05	9	1
VA26	0.05	10	1
VA26	0.05	11	1
VA26	0.05	12	1
VA26	0.05	13	1
VA26	0.05	14	1
VA26	0.05	15	1
VA26	0.05	16	1
VA26	0.05	17	1
VA26	0.05	18	1
VA26	0.05	19	1
VA26	0.05	20	1
VA26	0.05	21	1
VA26	0.05	22	1
VA26	0.05	23	1
VA26	0.05	24	1
VA26	0.05	25	1
VA26	0.05	26	1
VA26	0.05	27	1
VA26	0.05	28	1
VA26	0.05	29	1
VA26	0.05	30	1
VA26	0.05	31	1
VA26	0.05	32	1
VA27	0.05	1	1
VA27	0.05	2	1
VA27	0.05	3	1
VA27	0.05	4	1
VA27	0.05	5	1
VA27	0.05	6	1
VA27	0.05	7	1
VA27	0.05	8	1
VA27	0.05	9	1
VA27	0.05	10	1
VA27	0.05	11	1
VA27	0.05	12	1
VA27	0.05	13	1
VA27	0.05	14	1
VA27	0.05	15	1
VA27	0.05	16	1
VA27	0.05	17	1
VA27	0.05	18	1
VA27	0.05	19	1
VA27	0.05	20	1
VA27	0.05	21	1
VA27	0.05	22	1
VA27	0.05	23	1
VA27	0.05	24	1
VA27	0.05	25	1
VA27	0.05	26	1
VA27	0.05	27	1
VA27	0.05	28	1
VA27	0.05	29	1
VA27	0.05	30	1
VA28	0.05	1	1
VA28	0.05	2	1
VA28	0.05	3	1
VA28	0.05	4	1
VA28	0.05	5	1
VA28	0.05	6	1
VA28	0.05	7	1
VA28	0.05	8	1
VA28	0.05	9	1
VA28	0.05	10	1
VA28	0.05	11	1
VA28	0.05	12	1
VA28	0.05	13	1
VA28	0.05	14	1
VA28	0.05	15	1
VA28	0.05	16	1
VA28	0.05	17	1
VA28	0.05	18	1
VA28	0.05	19	1
VA28	0.05	20	1
VA28	0.05	21	1
VA28	0.05	22	1
VA28	0.05	23	1
VA28	0.05	24	1
VA28	0.05	25	1
VA28	0.05	26	1
VA28	0.05	27	1
VA28	0.05	28	1
VA28	0.05	29	1
VA28	0.05	30	1
VA28	0.05	31	1
VA28	0.05	32	1
VA28	0.05	33	1
VA28	0.05	34	1
VA29	0.05	1	1
VA29	0.05	2	1
VA29	0.05	3	1
VA29	0.05	4	1
VA29	0.05	5	1
VA29	0.05	6	1
VA29	0.05	7	1
VA29	0.05	8	1
VA29	0.05	9	1
VA29	0.05	10	1
VA29	0.05	11	1
VA29	0.05	12	1
VA29	0.05	13	1
VA29	0.05	14	1
VA29	0.05	15	1
VA29	0.05	16	1
VA29	0.05	17	1
VA29	0.05	18	1
VA29	0.05	19	1
VA29	0.05	20	1
VA29	0.05	21	1
VA29	0.05	22	1
VA29	0.05	23	1
VA29	0.05	24	1
VA29	0.05	25	1
VA29	0.05	26	1
VA29	0.05	27	1
VA29	0.05	28	1
VA29	0.05	29	1
VA29	0.05	30	1
VA29	0.05	31	1
VA29	0.05	32	1
VA29	0.05	33	1
VA29	0.05	34	1
Tea Tree	0.05	1	1
Tea Tree	0.05	2	1
Tea Tree	0.05	3	1
Tea Tree	0.05	4	1
Tea Tree	0.05	5	1
Tea Tree	0.05	6	1
Tea Tree	0.05	7	1
Tea Tree	0.05	8	1
Tea Tree	0.05	9	1
Tea Tree	0.05	10	1
Tea Tree	0.05	11	1
Tea Tree	0.05	12	1
Tea Tree	0.05	13	1
Tea Tree	0.05	14	1
Tea Tree	0.05	15	1
Tea Tree	0.05	16	1
Tea Tree	0.05	17	1
Tea Tree	0.05	18	1
Tea Tree	0.05	19	1
Tea Tree	0.05	20	1
Tea Tree	0.05	21	1
Tea Tree	0.05	22	1
Tea Tree	0.05	23	1
Tea Tree	0.05	24	1
Tea Tree	0.05	25	1
Tea Tree	0.05	26	1
Tea Tree	0.05	27	1
Tea Tree	0.05	28	1
Tea Tree	0.05	29	1
Tea Tree	0.05	30	1
Tea Tree	0.05	31	1
P ALT	0.05	1	0
P ALT	0.05	2	0
P ALT	0.05	3	0
P ALT	0.05	4	0
P ALT	0.05	5	0
P ALT	0.05	6	0
P ALT	0.05	7	0
P ALT	0.05	8	0
P ALT	0.05	9	0
P ALT	0.05	10	0
P ALT	0.05	11	0
P ALT	0.05	12	0
P ALT	0.05	13	0
P ALT	0.05	14	0
P ALT	0.05	15	0
P ALT	0.05	16	0
P ALT	0.05	17	0
P ALT	0.05	18	0
P ALT	0.05	19	0
P ALT	0.05	20	0
P ALT	0.05	21	0
P ALT	0.05	22	0
P ALT	0.05	23	0
P ALT	0.05	24	0
P ALT	0.05	25	0
P ALT	0.05	26	0
P ALT	0.05	27	0
P ALT	0.05	28	0
P ALT	0.05	29	0
P ALT	0.05	30	0
VA02	0.05	1	0
VA02	0.05	2	0
VA02	0.05	3	0
VA02	0.05	4	0
VA02	0.05	5	0
VA02	0.05	6	0
VA02	0.05	7	0
VA02	0.05	8	0
VA02	0.05	9	0
VA02	0.05	10	0
VA02	0.05	11	0
VA02	0.05	12	0
VA02	0.05	13	0
VA02	0.05	14	0
VA02	0.05	15	0
VA02	0.05	16	0
VA02	0.05	17	0
VA02	0.05	18	0
VA02	0.05	19	0
VA02	0.05	20	0
VA02	0.05	21	0
VA02	0.05	22	0
VA02	0.05	23	0
VA02	0.05	24	0
VA02	0.05	25	0
VA02	0.05	26	0
VA02	0.05	27	0
VA02	0.05	28	0
VA02	0.05	29	0
VA02	0.05	30	0
VA02	0.05	31	0
VA03	0.05	1	0
VA03	0.05	2	0
VA03	0.05	3	0
VA03	0.05	4	0
VA03	0.05	5	0
VA03	0.05	6	0
VA03	0.05	7	0
VA03	0.05	8	0
VA03	0.05	9	0
VA03	0.05	10	0
VA03	0.05	11	0
VA03	0.05	12	0
VA03	0.05	13	0
VA03	0.05	14	0
VA03	0.05	15	0
VA03	0.05	16	0
VA03	0.05	17	0
VA03	0.05	18	0
VA03	0.05	19	0
VA03	0.05	20	0
VA03	0.05	21	0
VA03	0.05	22	0
VA03	0.05	23	0
VA03	0.05	24	0
VA03	0.05	25	0
VA03	0.05	26	0
VA03	0.05	27	0
VA03	0.05	28	0
VA03	0.05	29	0
VA03	0.05	30	0
VA03	0.05	31	0
VA03	0.05	32	0
VA03	0.05	33	0
VA03	0.05	34	0
VA04	0.05	1	0
VA04	0.05	2	0
VA04	0.05	3	0
VA04	0.05	4	0
VA04	0.05	5	0
VA04	0.05	6	0
VA04	0.05	7	0
VA04	0.05	8	0
VA04	0.05	9	0
VA04	0.05	10	0
VA04	0.05	11	0
VA04	0.05	12	0
VA04	0.05	13	0
VA04	0.05	14	0
VA04	0.05	15	0
VA04	0.05	16	0
VA04	0.05	17	0
VA04	0.05	18	0
VA04	0.05	19	0
VA04	0.05	20	0
VA04	0.05	21	0
VA04	0.05	22	0
VA04	0.05	23	0
VA04	0.05	24	0
VA04	0.05	25	0
VA04	0.05	26	0
VA04	0.05	27	0
VA04	0.05	28	0
VA04	0.05	29	0
VA04	0.05	30	0
VA05	0.05	1	0
VA05	0.05	2	0
VA05	0.05	3	0
VA05	0.05	4	0
VA05	0.05	5	0
VA05	0.05	6	0
VA05	0.05	7	0
VA05	0.05	8	0
VA05	0.05	9	0
VA05	0.05	10	0
VA05	0.05	11	0
VA05	0.05	12	0
VA05	0.05	13	0
VA05	0.05	14	0
VA05	0.05	15	0
VA05	0.05	16	0
VA05	0.05	17	0
VA05	0.05	18	0
VA05	0.05	19	0
VA05	0.05	20	0
VA05	0.05	21	0
VA05	0.05	22	0
VA05	0.05	23	0
VA05	0.05	24	0
VA05	0.05	25	0
VA05	0.05	26	0
VA05	0.05	27	0
VA05	0.05	28	0
VA05	0.05	29	0
VA07	0.05	1	0
VA07	0.05	2	0
VA07	0.05	3	0
VA07	0.05	4	0
VA07	0.05	5	0
VA07	0.05	6	0
VA07	0.05	7	0
VA07	0.05	8	0
VA07	0.05	9	0
VA07	0.05	10	0
VA07	0.05	11	0
VA07	0.05	12	0
VA07	0.05	13	0
VA07	0.05	14	0
VA07	0.05	15	0
VA07	0.05	16	0
VA07	0.05	17	0
VA07	0.05	18	0
VA07	0.05	19	0
VA07	0.05	20	0
VA07	0.05	21	0
VA07	0.05	22	0
VA07	0.05	23	0
VA07	0.05	24	0
VA07	0.05	25	0
VA07	0.05	26	0
VA07	0.05	27	0
VA07	0.05	28	0
VA07	0.05	29	0
VA07	0.05	30	0
VA07	0.05	31	0
VA07	0.05	32	0
VA07	0.05	33	0
VA07	0.05	34	0
VA08	0.05	1	0
VA08	0.05	2	0
VA08	0.05	3	0
VA08	0.05	4	0
VA08	0.05	5	0
VA08	0.05	6	0
VA08	0.05	7	0
VA08	0.05	8	0
VA08	0.05	9	0
VA08	0.05	10	0
VA08	0.05	11	0
VA08	0.05	12	0
VA08	0.05	13	0
VA08	0.05	14	0
VA08	0.05	15	0
VA08	0.05	16	0
VA08	0.05	17	0
VA08	0.05	18	0
VA08	0.05	19	0
VA08	0.05	20	0
VA08	0.05	21	0
VA08	0.05	22	0
VA08	0.05	23	0
VA08	0.05	24	0
VA08	0.05	25	0
VA08	0.05	26	0
VA08	0.05	27	0
VA08	0.05	28	0
VA08	0.05	29	0
VA08	0.05	30	0
VA08	0.05	31	0
VA08	0.05	32	0
VA08	0.05	33	0
VA08	0.05	34	0
VA10	0.05	1	0
VA10	0.05	2	0
VA10	0.05	3	0
VA10	0.05	4	0
VA10	0.05	5	0
VA10	0.05	6	0
VA10	0.05	7	0
VA10	0.05	8	0
VA10	0.05	9	0
VA10	0.05	10	0
VA10	0.05	11	0
VA10	0.05	12	0
VA10	0.05	13	0
VA10	0.05	14	0
VA10	0.05	15	0
VA10	0.05	16	0
VA10	0.05	17	0
VA10	0.05	18	0
VA10	0.05	19	0
VA10	0.05	20	0
VA10	0.05	21	0
VA10	0.05	22	0
VA10	0.05	23	0
VA10	0.05	24	0
VA10	0.05	25	0
VA10	0.05	26	0
VA10	0.05	27	0
VA10	0.05	28	0
VA10	0.05	29	0
VA11	0.05	1	0
VA11	0.05	2	0
VA11	0.05	3	0
VA11	0.05	4	0
VA11	0.05	5	0
VA11	0.05	6	0
VA11	0.05	7	0
VA11	0.05	8	0
VA11	0.05	9	0
VA11	0.05	10	0
VA11	0.05	11	0
VA11	0.05	12	0
VA11	0.05	13	0
VA11	0.05	14	0
VA11	0.05	15	0
VA11	0.05	16	0
VA11	0.05	17	0
VA11	0.05	18	0
VA11	0.05	19	0
VA11	0.05	20	0
VA11	0.05	21	0
VA11	0.05	22	0
VA11	0.05	23	0
VA11	0.05	24	0
VA11	0.05	25	0
VA11	0.05	26	0
VA11	0.05	27	0
VA11	0.05	28	0
VA11	0.05	29	0
VA11	0.05	30	0
VA15	0.05	1	0
VA15	0.05	2	0
VA15	0.05	3	0
VA15	0.05	4	0
VA15	0.05	5	0
VA15	0.05	6	0
VA15	0.05	7	0
VA15	0.05	8	0
VA15	0.05	9	0
VA15	0.05	10	0
VA15	0.05	11	0
VA15	0.05	12	0
VA15	0.05	13	0
VA15	0.05	14	0
VA15	0.05	15	0
VA15	0.05	16	0
VA15	0.05	17	0
VA15	0.05	18	0
VA15	0.05	19	0
VA15	0.05	20	0
VA15	0.05	21	0
VA15	0.05	22	0
VA15	0.05	23	0
VA15	0.05	24	0
VA15	0.05	25	0
VA15	0.05	26	0
VA15	0.05	27	0
VA15	0.05	28	0
VA15	0.05	29	0
VA15	0.05	30	0
VA15	0.05	31	0
VA15	0.05	32	0
VA15	0.05	33	0
VA15	0.05	34	0
VA16	0.05	1	0
VA16	0.05	2	0
VA16	0.05	3	0
VA16	0.05	4	0
VA16	0.05	5	0
VA16	0.05	6	0
VA16	0.05	7	0
VA16	0.05	8	0
VA16	0.05	9	0
VA16	0.05	10	0
VA16	0.05	11	0
VA16	0.05	12	0
VA16	0.05	13	0
VA16	0.05	14	0
VA16	0.05	15	0
VA16	0.05	16	0
VA16	0.05	17	0
VA16	0.05	18	0
VA16	0.05	19	0
VA16	0.05	20	0
VA16	0.05	21	0
VA16	0.05	22	0
VA16	0.05	23	0
VA16	0.05	24	0
VA16	0.05	25	0
VA16	0.05	26	0
VA16	0.05	27	0
VA16	0.05	28	0
VA16	0.05	29	0
VA16	0.05	30	0
VA16	0.05	31	0
VA16	0.05	32	0
VA16	0.05	33	0
VA17	0.05	1	0
VA17	0.05	2	0
VA17	0.05	3	0
VA17	0.05	4	0
VA17	0.05	5	0
VA17	0.05	6	0
VA17	0.05	7	0
VA17	0.05	8	0
VA17	0.05	9	0
VA17	0.05	10	0
VA17	0.05	11	0
VA17	0.05	12	0
VA17	0.05	13	0
VA17	0.05	14	0
VA17	0.05	15	0
VA17	0.05	16	0
VA17	0.05	17	0
VA17	0.05	18	0
VA17	0.05	19	0
VA17	0.05	20	0
VA17	0.05	21	0
VA17	0.05	22	0
VA17	0.05	23	0
VA17	0.05	24	0
VA17	0.05	25	0
VA17	0.05	26	0
VA17	0.05	27	0
VA17	0.05	28	0
VA17	0.05	29	0
VA17	0.05	30	0
VA18	0.05	1	0
VA18	0.05	2	0
VA18	0.05	3	0
VA18	0.05	4	0
VA18	0.05	5	0
VA18	0.05	6	0
VA18	0.05	7	0
VA18	0.05	8	0
VA18	0.05	9	0
VA18	0.05	10	0
VA18	0.05	11	0
VA18	0.05	12	0
VA18	0.05	13	0
VA18	0.05	14	0
VA18	0.05	15	0
VA18	0.05	16	0
VA18	0.05	17	0
VA18	0.05	18	0
VA18	0.05	19	0
VA18	0.05	20	0
VA18	0.05	21	0
VA18	0.05	22	0
VA18	0.05	23	0
VA18	0.05	24	0
VA18	0.05	25	0
VA18	0.05	26	0
VA18	0.05	27	0
VA18	0.05	28	0
VA18	0.05	29	0
VA18	0.05	30	0
VA21	0.05	1	0
VA21	0.05	2	0
VA21	0.05	3	0
VA21	0.05	4	0
VA21	0.05	5	0
VA21	0.05	6	0
VA21	0.05	7	0
VA21	0.05	8	0
VA21	0.05	9	0
VA21	0.05	10	0
VA21	0.05	11	0
VA21	0.05	12	0
VA21	0.05	13	0
VA21	0.05	14	0
VA21	0.05	15	0
VA21	0.05	16	0
VA21	0.05	17	0
VA21	0.05	18	0
VA21	0.05	19	0
VA21	0.05	20	0
VA21	0.05	21	0
VA21	0.05	22	0
VA21	0.05	23	0
VA21	0.05	24	0
VA21	0.05	25	0
VA21	0.05	26	0
VA21	0.05	27	0
VA21	0.05	28	0
VA21	0.05	29	0
VA21	0.05	30	0
VA24	0.05	1	0
VA24	0.05	2	0
VA24	0.05	3	0
VA24	0.05	4	0
VA24	0.05	5	0
VA24	0.05	6	0
VA24	0.05	7	0
VA24	0.05	8	0
VA24	0.05	9	0
VA24	0.05	10	0
VA24	0.05	11	0
VA24	0.05	12	0
VA24	0.05	13	0
VA24	0.05	14	0
VA24	0.05	15	0
VA24	0.05	16	0
VA24	0.05	17	0
VA24	0.05	18	0
VA24	0.05	19	0
VA24	0.05	20	0
VA24	0.05	21	0
VA24	0.05	22	0
VA24	0.05	23	0
VA24	0.05	24	0
VA24	0.05	25	0
VA24	0.05	26	0
VA24	0.05	27	0
VA24	0.05	28	0
VA24	0.05	29	0
VA24	0.05	30	0
VA25	0.05	1	0
VA25	0.05	2	0
VA25	0.05	3	0
VA25	0.05	4	0
VA25	0.05	5	0
VA25	0.05	6	0
VA25	0.05	7	0
VA25	0.05	8	0
VA25	0.05	9	0
VA25	0.05	10	0
VA25	0.05	11	0
VA25	0.05	12	0
VA25	0.05	13	0
VA25	0.05	14	0
VA25	0.05	15	0
VA25	0.05	16	0
VA25	0.05	17	0
VA25	0.05	18	0
VA25	0.05	19	0
VA25	0.05	20	0
VA25	0.05	21	0
VA25	0.05	22	0
VA25	0.05	23	0
VA25	0.05	24	0
VA25	0.05	25	0
VA25	0.05	26	0
VA25	0.05	27	0
VA25	0.05	28	0
VA25	0.05	29	0
VA09	0.01	1	1
VA09	0.01	2	1
VA09	0.01	3	1
VA09	0.01	4	1
VA09	0.01	5	1
VA09	0.01	6	1
VA09	0.01	7	1
VA09	0.01	8	1
VA09	0.01	9	1
VA09	0.01	10	1
VA09	0.01	11	1
VA09	0.01	12	1
VA09	0.01	13	1
VA09	0.01	14	1
VA09	0.01	15	1
VA09	0.01	16	1
VA09	0.01	17	1
VA09	0.01	18	1
VA09	0.01	19	1
VA09	0.01	20	1
VA09	0.01	21	1
VA09	0.01	22	1
VA09	0.01	23	1
VA09	0.01	24	1
VA09	0.01	25	1
VA09	0.01	26	1
VA09	0.01	27	1
VA09	0.01	28	1
VA09	0.01	29	1
VA09	0.01	30	1
VA14	0.01	1	1
VA14	0.01	2	1
VA14	0.01	3	1
VA14	0.01	4	1
VA14	0.01	5	1
VA14	0.01	6	2
VA14	0.01	7	2
VA14	0.01	8	2
VA14	0.01	9	2
VA14	0.01	10	2
VA14	0.01	11	2
VA14	0.01	12	2
VA14	0.01	13	2
VA14	0.01	14	2
VA14	0.01	15	2
VA14	0.01	16	2
VA14	0.01	17	2
VA14	0.01	18	2
VA14	0.01	19	2
VA14	0.01	20	2
VA14	0.01	21	2
VA14	0.01	22	2
VA14	0.01	23	2
VA14	0.01	24	2
VA14	0.01	25	2
VA14	0.01	26	2
VA14	0.01	27	2
VA14	0.01	28	2
VA14	0.01	29	2
VA14	0.01	30	2
VA14	0.01	31	2
VA14	0.01	32	2
VA14	0.01	33	2
VA19	0.01	1	1
VA19	0.01	2	1
VA19	0.01	3	1
VA19	0.01	4	1
VA19	0.01	5	1
VA19	0.01	6	1
VA19	0.01	7	1
VA19	0.01	8	1
VA19	0.01	9	1
VA19	0.01	10	1
VA19	0.01	11	1
VA19	0.01	12	1
VA19	0.01	13	1
VA19	0.01	14	1
VA19	0.01	15	1
VA19	0.01	16	1
VA19	0.01	17	1
VA19	0.01	18	1
VA19	0.01	19	1
VA19	0.01	20	1
VA19	0.01	21	1
VA19	0.01	22	2
VA19	0.01	23	2
VA19	0.01	24	2
VA19	0.01	25	2
VA19	0.01	26	2
VA19	0.01	27	2
VA19	0.01	28	2
VA19	0.01	29	2
VA19	0.01	30	2
VA19	0.01	31	2
VA22	0.01	1	1
VA22	0.01	2	1
VA22	0.01	3	1
VA22	0.01	4	1
VA22	0.01	5	1
VA22	0.01	6	1
VA22	0.01	7	1
VA22	0.01	8	1
VA22	0.01	9	1
VA22	0.01	10	1
VA22	0.01	11	1
VA22	0.01	12	1
VA22	0.01	13	1
VA22	0.01	14	1
VA22	0.01	15	1
VA22	0.01	16	1
VA22	0.01	17	1
VA22	0.01	18	1
VA22	0.01	19	2
VA22	0.01	20	2
VA22	0.01	21	2
VA22	0.01	22	2
VA22	0.01	23	2
VA22	0.01	24	2
VA22	0.01	25	2
VA22	0.01	26	2
VA22	0.01	27	2
VA22	0.01	28	2
VA22	0.01	29	2
VA22	0.01	30	2
VA22	0.01	31	2
VA27	0.01	1	1
VA27	0.01	2	1
VA27	0.01	3	1
VA27	0.01	4	2
VA27	0.01	5	2
VA27	0.01	6	2
VA27	0.01	7	2
VA27	0.01	8	2
VA27	0.01	9	2
VA27	0.01	10	2
VA27	0.01	11	2
VA27	0.01	12	2
VA27	0.01	13	2
VA27	0.01	14	2
VA27	0.01	15	2
VA27	0.01	16	2
VA27	0.01	17	2
VA27	0.01	18	2
VA27	0.01	19	2
VA27	0.01	20	2
VA27	0.01	21	2
VA27	0.01	22	2
VA27	0.01	23	2
VA27	0.01	24	2
VA27	0.01	25	2
VA27	0.01	26	2
VA27	0.01	27	2
VA27	0.01	28	2
VA27	0.01	29	2
VA27	0.01	30	2
VA27	0.01	31	2
VA27	0.01	32	2
VA28	0.01	1	1
VA28	0.01	2	1
VA28	0.01	3	1
VA28	0.01	4	2
VA28	0.01	5	2
VA28	0.01	6	2
VA28	0.01	7	2
VA28	0.01	8	2
VA28	0.01	9	2
VA28	0.01	10	2
VA28	0.01	11	2
VA28	0.01	12	2
VA28	0.01	13	2
VA28	0.01	14	2
VA28	0.01	15	2
VA28	0.01	16	2
VA28	0.01	17	2
VA28	0.01	18	2
VA28	0.01	19	2
VA28	0.01	20	2
VA28	0.01	21	2
VA28	0.01	22	2
VA28	0.01	23	2
VA28	0.01	24	2
VA28	0.01	25	2
VA28	0.01	26	2
VA28	0.01	27	2
VA28	0.01	28	2
VA28	0.01	29	2
VA28	0.01	30	2
MAD02	0.01	1	1
MAD02	0.01	2	1
MAD02	0.01	3	1
MAD02	0.01	4	1
MAD02	0.01	5	1
MAD02	0.01	6	1
MAD02	0.01	7	1
MAD02	0.01	8	1
MAD02	0.01	9	1
MAD02	0.01	10	1
MAD02	0.01	11	1
MAD02	0.01	12	1
MAD02	0.01	13	1
MAD02	0.01	14	1
MAD02	0.01	15	1
MAD02	0.01	16	1
MAD02	0.01	17	1
MAD02	0.01	18	1
MAD02	0.01	19	1
MAD02	0.01	20	1
MAD02	0.01	21	1
MAD02	0.01	22	1
MAD02	0.01	23	1
MAD02	0.01	24	1
MAD02	0.01	25	1
MAD02	0.01	26	1
MAD02	0.01	27	1
MAD02	0.01	28	1
MAD02	0.01	29	1
MAD02	0.01	30	1
VA23	0.01	1	1
VA23	0.01	2	1
VA23	0.01	3	1
VA23	0.01	4	1
VA23	0.01	5	1
VA23	0.01	6	1
VA23	0.01	7	1
VA23	0.01	8	1
VA23	0.01	9	1
VA23	0.01	10	1
VA23	0.01	11	1
VA23	0.01	12	1
VA23	0.01	13	1
VA23	0.01	14	1
VA23	0.01	15	1
VA23	0.01	16	1
VA23	0.01	17	1
VA23	0.01	18	1
VA23	0.01	19	1
VA23	0.01	20	1
VA23	0.01	21	1
VA23	0.01	22	1
VA23	0.01	23	1
VA23	0.01	24	1
VA23	0.01	25	1
VA23	0.01	26	1
VA23	0.01	27	1
VA23	0.01	28	1
VA23	0.01	29	1
VA23	0.01	30	1
VA23	0.01	31	1
VA23	0.01	32	1
Palmarosa	0.01	1	1
Palmarosa	0.01	2	1
Palmarosa	0.01	3	1
Palmarosa	0.01	4	1
Palmarosa	0.01	5	1
Palmarosa	0.01	6	1
Palmarosa	0.01	7	1
Palmarosa	0.01	8	1
Palmarosa	0.01	9	1
Palmarosa	0.01	10	1
Palmarosa	0.01	11	1
Palmarosa	0.01	12	1
Palmarosa	0.01	13	1
Palmarosa	0.01	14	1
Palmarosa	0.01	15	2
Palmarosa	0.01	16	2
Palmarosa	0.01	17	2
Palmarosa	0.01	18	2
Palmarosa	0.01	19	2
Palmarosa	0.01	20	2
Palmarosa	0.01	21	2
Palmarosa	0.01	22	2
Palmarosa	0.01	23	2
Palmarosa	0.01	24	2
Palmarosa	0.01	25	2
Palmarosa	0.01	26	2
Palmarosa	0.01	27	2
Palmarosa	0.01	28	2
Palmarosa	0.01	29	2
Palmarosa	0.01	30	2
Palmarosa	0.01	31	2
Palmarosa	0.01	32	2
Tea tree	0.01	1	1
Tea tree	0.01	2	1
Tea tree	0.01	3	1
Tea tree	0.01	4	2
Tea tree	0.01	5	2
Tea tree	0.01	6	2
Tea tree	0.01	7	2
Tea tree	0.01	8	2
Tea tree	0.01	9	2
Tea tree	0.01	10	2
Tea tree	0.01	11	2
Tea tree	0.01	12	2
Tea tree	0.01	13	2
Tea tree	0.01	14	2
Tea tree	0.01	15	2
Tea tree	0.01	16	2
Tea tree	0.01	17	2
Tea tree	0.01	18	2
Tea tree	0.01	19	2
Tea tree	0.01	20	2
Tea tree	0.01	21	2
Tea tree	0.01	22	2
Tea tree	0.01	23	2
Tea tree	0.01	24	2
Tea tree	0.01	25	2
Tea tree	0.01	26	2
Tea tree	0.01	27	2
Tea tree	0.01	28	2
Tea tree	0.01	29	2
Tea tree	0.01	30	2
VA06	0.01	1	0
VA06	0.01	2	0
VA06	0.01	3	0
VA06	0.01	4	0
VA06	0.01	5	0
VA06	0.01	6	0
VA06	0.01	7	0
VA06	0.01	8	0
VA06	0.01	9	0
VA06	0.01	10	0
VA06	0.01	11	0
VA06	0.01	12	0
VA06	0.01	13	0
VA06	0.01	14	0
VA06	0.01	15	0
VA06	0.01	16	0
VA06	0.01	17	0
VA06	0.01	18	0
VA06	0.01	19	0
VA06	0.01	20	0
VA06	0.01	21	0
VA06	0.01	22	0
VA06	0.01	23	0
VA06	0.01	24	0
VA06	0.01	25	0
VA06	0.01	26	0
VA06	0.01	27	0
VA06	0.01	28	0
VA06	0.01	29	0
VA06	0.01	30	0
VA12	0.01	1	0
VA12	0.01	2	0
VA12	0.01	3	0
VA12	0.01	4	0
VA12	0.01	5	0
VA12	0.01	6	0
VA12	0.01	7	0
VA12	0.01	8	0
VA12	0.01	9	0
VA12	0.01	10	0
VA12	0.01	11	0
VA12	0.01	12	0
VA12	0.01	13	0
VA12	0.01	14	0
VA12	0.01	15	0
VA12	0.01	16	0
VA12	0.01	17	0
VA12	0.01	18	0
VA12	0.01	19	0
VA12	0.01	20	0
VA12	0.01	21	0
VA12	0.01	22	0
VA12	0.01	23	0
VA12	0.01	24	0
VA12	0.01	25	0
VA12	0.01	26	0
VA12	0.01	27	0
VA12	0.01	28	0
VA12	0.01	29	0
VA13	0.01	1	0
VA13	0.01	2	0
VA13	0.01	3	0
VA13	0.01	4	0
VA13	0.01	5	0
VA13	0.01	6	0
VA13	0.01	7	0
VA13	0.01	8	0
VA13	0.01	9	0
VA13	0.01	10	0
VA13	0.01	11	0
VA13	0.01	12	0
VA13	0.01	13	0
VA13	0.01	14	0
VA13	0.01	15	0
VA13	0.01	16	0
VA13	0.01	17	0
VA13	0.01	18	0
VA13	0.01	19	0
VA13	0.01	20	0
VA13	0.01	21	0
VA13	0.01	22	0
VA13	0.01	23	0
VA13	0.01	24	0
VA13	0.01	25	0
VA13	0.01	26	0
VA13	0.01	27	0
VA13	0.01	28	0
VA13	0.01	29	0
VA13	0.01	30	0
VA20	0.01	1	0
VA20	0.01	2	0
VA20	0.01	3	0
VA20	0.01	4	0
VA20	0.01	5	0
VA20	0.01	6	0
VA20	0.01	7	0
VA20	0.01	8	0
VA20	0.01	9	0
VA20	0.01	10	0
VA20	0.01	11	0
VA20	0.01	12	0
VA20	0.01	13	0
VA20	0.01	14	0
VA20	0.01	15	0
VA20	0.01	16	0
VA20	0.01	17	0
VA20	0.01	18	0
VA20	0.01	19	0
VA20	0.01	20	0
VA20	0.01	21	0
VA20	0.01	22	0
VA20	0.01	23	0
VA20	0.01	24	0
VA20	0.01	25	0
VA20	0.01	26	0
VA20	0.01	27	0
VA20	0.01	28	0
VA20	0.01	29	0
VA20	0.01	30	0
VA20	0.01	31	0
VA26	0.01	1	0
VA26	0.01	2	0
VA26	0.01	3	0
VA26	0.01	4	0
VA26	0.01	5	0
VA26	0.01	6	0
VA26	0.01	7	0
VA26	0.01	8	0
VA26	0.01	9	0
VA26	0.01	10	0
VA26	0.01	11	0
VA26	0.01	12	0
VA26	0.01	13	0
VA26	0.01	14	0
VA26	0.01	15	0
VA26	0.01	16	0
VA26	0.01	17	0
VA26	0.01	18	0
VA26	0.01	19	0
VA26	0.01	20	0
VA26	0.01	21	0
VA26	0.01	22	0
VA26	0.01	23	0
VA26	0.01	24	0
VA26	0.01	25	0
VA26	0.01	26	0
VA26	0.01	27	0
VA26	0.01	28	0
VA26	0.01	29	0
VA26	0.01	30	0
VA26	0.01	31	0
VA29	0.01	1	2
VA29	0.01	2	2
VA29	0.01	3	2
VA29	0.01	4	2
VA29	0.01	5	2
VA29	0.01	6	2
VA29	0.01	7	2
VA29	0.01	8	2
VA29	0.01	9	2
VA29	0.01	10	2
VA29	0.01	11	2
VA29	0.01	12	2
VA29	0.01	13	2
VA29	0.01	14	2
VA29	0.01	15	2
VA29	0.01	16	2
VA29	0.01	17	2
VA29	0.01	18	2
VA29	0.01	19	2
VA29	0.01	20	2
VA29	0.01	21	2
VA29	0.01	22	2
VA29	0.01	23	2
VA29	0.01	24	2
VA29	0.01	25	2
VA29	0.01	26	2
VA29	0.01	27	2
VA29	0.01	28	2
VA29	0.01	29	2
VA29	0.01	30	2
VA29	0.01	31	2
VA29	0.01	32	2
